# Supplementary material for: Sex‐Specific Aging Patterns of Gut Microbiota in Urban Chinese Adults: Guild‐Based Analysis and Implications for Healthy Aging
Source: Aging Cell. 2025 Aug 4;24(10):e70192. doi: 10.1111/acel.70192 (PMC12507401; doi:10.1111/acel.70192)
Supplement: Supplementary file 2 — Tables S1–S9: acel70192‐sup‐0002‐TablesS1‐S9.xlsx. [file ACEL-24-e70192-s002.xlsx]

## Sheet: Table S1
Supplementary Tables
Table S1 Clustering information of 1477 OTUs included in 130 guilds
Guild	No. of include OTUs	Taxonomy of included OTUs (no. of OTUs in guild)	Dominant OTU	Edges	Weighted edges	Intra-guild weighted edges	Inter-guild weighted edges
Guild_1	20	[Mogibacteriaceae] unclassified2 sp. (1) Coriobacteriaceae Adlercreutzia sp. (1) Coriobacteriaceae unclassified sp. (1) k_Bacteria unclassified sp. (1) o_Clostridiales unclassified1 sp. (2) Oxalobacteraceae Oxalobacter formigenes (1) Rikenellaceae unclassified1 sp. (1) Rikenellaceae unclassified2 sp. (2) Ruminococcaceae Oscillospira sp. (4) Ruminococcaceae unclassified1 sp. (5) Victivallaceae unc…	Ruminococcaceae Oscillospira sp.	7.5	3.71766	3.08561	0.632045
Guild_2	22	Actinomycetaceae Actinomyces sp. (3) Corynebacteriaceae Corynebacterium durum (1) Fusobacteriaceae Fusobacterium sp. (1) Gemellaceae unclassified sp. (1) Micrococcaceae Rothia mucilaginosa (1) o_Lactobacillales unclassified sp. (2) Streptococcaceae Streptococcus sp. (13)	Streptococcaceae Streptococcus sp.	26	12.5507	8.5312	4.01949
Guild_3	49	Bifidobacteriaceae Bifidobacterium sp. (3) Lachnospiraceae [Ruminococcus] gnavus (3) Lachnospiraceae Blautia producta (1) Lachnospiraceae Blautia sp. (9) Lachnospiraceae Coprococcus sp. (5) Lachnospiraceae Dorea formicigenerans (2) Lachnospiraceae Dorea sp. (1) Lachnospiraceae unclassified1 sp. (19) Lachnospiraceae unclassified2 sp. (1) Moraxellaceae Acinetobacter sp. (1) Moraxellaceae Enhydrobac…	Moraxellaceae Acinetobacter sp.	1	0.432142	0.432142	9.99201e-16
Guild_4	6	Bifidobacteriaceae Bifidobacterium adolescentis (2) Bifidobacteriaceae Bifidobacterium sp. (4)	Bifidobacteriaceae Bifidobacterium adolescentis	14.5	8.82689	8.61836	0.208533
Guild_5	6	Bifidobacteriaceae Bifidobacterium sp. (6)	Bifidobacteriaceae Bifidobacterium sp.	14.5	7.94954	7.74101	0.208533
Guild_6	8	Bifidobacteriaceae Bifidobacterium sp. (2) Lactobacillaceae Lactobacillus sp. (3) Streptococcaceae Streptococcus anginosus (1) Streptococcaceae Streptococcus sp. (2)	Bifidobacteriaceae Bifidobacterium sp.	1.5	0.638307	0	0.638307
Guild_7	39	[Barnesiellaceae] unclassified sp. (1) [Mogibacteriaceae] unclassified2 sp. (2) Alcaligenaceae Sutterella sp. (1) Christensenellaceae Christensenella sp. (1) Christensenellaceae unclassified sp. (2) Coriobacteriaceae unclassified sp. (1) Desulfovibrionaceae Desulfovibrio sp. (2) Dethiosulfovibrionaceae Pyramidobacter piscolens (1) Lachnospiraceae [Ruminococcus] sp. (1) Lachnospiraceae Dorea sp. (…	Ruminococcaceae Oscillospira sp.	0	0	0	0
Guild_8	5	Coriobacteriaceae Collinsella aerofaciens (4) Ruminococcaceae Faecalibacterium sp. (1)	Coriobacteriaceae Collinsella aerofaciens	5	2.68777	2.68777	0
Guild_9	13	Coriobacteriaceae Collinsella stercoris (1) Erysipelotrichaceae [Eubacterium] dolichum (1) Lachnospiraceae [Ruminococcus] gnavus (1) Lachnospiraceae [Ruminococcus] sp. (2) Lachnospiraceae Blautia sp. (3) Lachnospiraceae Dorea sp. (2) Lachnospiraceae unclassified1 sp. (1) o_Clostridiales unclassified2 sp. (2)	Lachnospiraceae Blautia sp.	4	2.0199	1.58747	0.432433
Guild_10	10	Coriobacteriaceae Eggerthella lenta (1) Erysipelotrichaceae [Eubacterium] dolichum (1) Lachnospiraceae Clostridium citroniae (2) Lachnospiraceae unclassified2 sp. (1) o_Clostridiales unclassified2 sp. (1) Ruminococcaceae Oscillospira sp. (3) Ruminococcaceae Ruminococcus sp. (1)	Ruminococcaceae Oscillospira sp.	37	17.5267	10.8825	6.64423
Guild_11	4	[Barnesiellaceae] unclassified sp. (4)	[Barnesiellaceae] unclassified sp.	5	3.0291	3.0291	0
Guild_12	4	[Odoribacteraceae] Butyricimonas sp. (4)	[Odoribacteraceae] Butyricimonas sp.	6	3.82734	3.82734	0
Guild_13	9	[Odoribacteraceae] Butyricimonas sp. (3) Porphyromonadaceae Parabacteroides gordonii (2) Porphyromonadaceae Parabacteroides sp. (2) Rikenellaceae Alistipes indistinctus (1) Rikenellaceae unclassified1 sp. (1)	[Odoribacteraceae] Butyricimonas sp.	1.5	0.866285	0.645326	0.220958
Guild_14	6	[Odoribacteraceae] Odoribacter sp. (3) Rikenellaceae unclassified2 sp. (3)	[Odoribacteraceae] Odoribacter sp.	10.5	5.00406	3.06431	1.93975
Guild_15	10	[Paraprevotellaceae] [Prevotella] sp. (1) [Paraprevotellaceae] Paraprevotella sp. (2) Erysipelotrichaceae Catenibacterium sp. (1) Prevotellaceae Prevotella stercorea (2) Ruminococcaceae unclassified1 sp. (1) Ruminococcaceae unclassified2 sp. (1) S24-7 unclassified sp. (1) Veillonellaceae Phascolarctobacterium sp. (1)	Prevotellaceae Prevotella stercorea	3	1.64379	1.64379	0
Guild_16	11	Bacteroidaceae Bacteroides ovatus (1) Bacteroidaceae Bacteroides sp. (10)	Bacteroidaceae Bacteroides sp.	50	28.623	15.5047	13.1183
Guild_17	14	Bacteroidaceae Bacteroides sp. (2) o_Clostridiales unclassified2 sp. (1) Rikenellaceae unclassified2 sp. (2) Ruminococcaceae Oscillospira sp. (4) Ruminococcaceae Ruminococcus sp. (2) Ruminococcaceae unclassified1 sp. (3)	Ruminococcaceae Ruminococcus sp.	13.5	6.56163	2.6773	3.88434
Guild_18	32	Bacteroidaceae Bacteroides fragilis (23) Bacteroidaceae Bacteroides ovatus (4) Bacteroidaceae Bacteroides sp. (5)	Bacteroidaceae Bacteroides fragilis	33	16.2176	7.28539	8.93223
Guild_19	16	Bacteroidaceae Bacteroides sp. (11) Bacteroidaceae Bacteroides uniformis (5)	Bacteroidaceae Bacteroides uniformis	216.5	116.542	64.5453	51.9963
Guild_20	23	Bacteroidaceae Bacteroides sp. (23)	Bacteroidaceae Bacteroides sp.	1	0.419485	0	0.419485
Guild_21	15	Bacteroidaceae Bacteroides sp. (5) Bacteroidaceae Bacteroides uniformis (10)	Bacteroidaceae Bacteroides uniformis	1.5	0.603447	0	0.603447
Guild_22	12	Bacteroidaceae Bacteroides caccae (1) Bacteroidaceae Bacteroides sp. (11)	Bacteroidaceae Bacteroides sp.	41.5	23.6324	20.4155	3.21687
Guild_23	12	Bacteroidaceae Bacteroides eggerthii (2) Bacteroidaceae Bacteroides ovatus (1) Bacteroidaceae Bacteroides sp. (8) Bacteroidaceae Bacteroides uniformis (1)	Bacteroidaceae Bacteroides uniformis	56	28.1855	11.7648	16.4207
Guild_24	6	Bacteroidaceae Bacteroides caccae (4) Bacteroidaceae Bacteroides sp. (2)	Bacteroidaceae Bacteroides caccae	27	13.9246	7.10454	6.82006
Guild_25	31	Bacteroidaceae Bacteroides sp. (31)	Bacteroidaceae Bacteroides sp.	407.5	205.871	146.454	59.4164
Guild_26	6	Bacteroidaceae Bacteroides ovatus (5) Bacteroidaceae Bacteroides sp. (1)	Bacteroidaceae Bacteroides ovatus	77	40.9096	9.27322	31.6364
Guild_27	13	Bacteroidaceae Bacteroides plebeius (7) Bacteroidaceae Bacteroides sp. (6)	Bacteroidaceae Bacteroides plebeius	60	32.7701	30.2149	2.55522
Guild_28	6	Bacteroidaceae Bacteroides sp. (6)	Bacteroidaceae Bacteroides sp.	80.5	39.792	6.93419	32.8578
Guild_29	5	Bacteroidaceae Bacteroides sp. (5)	Bacteroidaceae Bacteroides sp.	17	9.88364	6.42928	3.45436
Guild_30	39	Bacteroidaceae Bacteroides sp. (2) Lachnospiraceae Blautia obeum (1) Lachnospiraceae Blautia sp. (1) Lachnospiraceae Roseburia sp. (1) Prevotellaceae Prevotella copri (31) Ruminococcaceae Faecalibacterium prausnitzii (2) Ruminococcaceae Faecalibacterium sp. (1)	Prevotellaceae Prevotella copri	577	316.932	300.635	16.2974
Guild_31	6	Bacteroidaceae Bacteroides sp. (1) Porphyromonadaceae Parabacteroides sp. (5)	Porphyromonadaceae Parabacteroides sp.	19	12.4624	10.711	1.75148
Guild_32	30	Bacteroidaceae Bacteroides caccae (1) Lachnospiraceae Blautia sp. (9) Lachnospiraceae unclassified1 sp. (3) o_Clostridiales unclassified2 sp. (1) Porphyromonadaceae Parabacteroides sp. (1) Rikenellaceae unclassified2 sp. (5) Ruminococcaceae Clostridium methylpentosum (1) Ruminococcaceae Faecalibacterium prausnitzii (1) Ruminococcaceae Oscillospira sp. (1) Ruminococcaceae Ruminococcus bromii (2) R…	Streptococcaceae Streptococcus luteciae	0.5	0.204712	0	0.204712
Guild_33	29	Alcaligenaceae Sutterella sp. (1) Bacteroidaceae Bacteroides coprophilus (1) Lachnospiraceae Blautia sp. (4) Lachnospiraceae Lachnospira sp. (2) Lachnospiraceae Roseburia sp. (1) Lachnospiraceae unclassified1 sp. (7) Lachnospiraceae unclassified2 sp. (2) o_Clostridiales unclassified2 sp. (8) Prevotellaceae Prevotella sp. (1) Ruminococcaceae Faecalibacterium prausnitzii (2)	Lachnospiraceae unclassified1 sp.	0	0	0	0
Guild_34	42	Bacteroidaceae Bacteroides ovatus (5) Erysipelotrichaceae unclassified1 sp. (1) Lachnospiraceae Blautia producta (1) Lachnospiraceae Blautia sp. (22) Lachnospiraceae Clostridium citroniae (2) Lachnospiraceae unclassified1 sp. (8) o_Clostridiales unclassified2 sp. (2) Ruminococcaceae Ruminococcus sp. (1)	Lachnospiraceae Blautia sp.	2.5	1.07075	0	1.07075
Guild_35	7	Porphyromonadaceae Parabacteroides distasonis (7)	Porphyromonadaceae Parabacteroides distasonis	9	4.57514	4.13964	0.435506
Guild_36	7	[Tissierellaceae] WAL_1855D sp. (1) Porphyromonadaceae Porphyromonas sp. (1) Prevotellaceae Prevotella sp. (5)	Prevotellaceae Prevotella sp.	0	0	0	0
Guild_37	15	Enterobacteriaceae Citrobacter sp. (2) Enterobacteriaceae Escherichia coli (1) Enterobacteriaceae unclassified sp. (11) Enterococcaceae Enterococcus sp. (1)	Enterobacteriaceae unclassified sp.	40	20.5985	18.7889	1.80959
Guild_38	11	Lachnospiraceae Coprococcus sp. (1) Lachnospiraceae unclassified1 sp. (4) Lachnospiraceae unclassified2 sp. (3) o_Clostridiales unclassified1 sp. (3)	Lachnospiraceae Coprococcus sp.	3	1.40962	1.40962	0
Guild_39	4	o_Clostridiales unclassified1 sp. (4)	o_Clostridiales unclassified1 sp.	5.5	2.74236	2.52353	0.218827
Guild_40	33	[Mogibacteriaceae] unclassified1 sp. (1) Christensenellaceae unclassified sp. (2) Lachnospiraceae Blautia sp. (1) Lachnospiraceae unclassified1 sp. (3) o_Clostridiales unclassified2 sp. (6) o_RF39 unclassified sp. (1) Ruminococcaceae Faecalibacterium sp. (1) Ruminococcaceae Oscillospira sp. (4) Ruminococcaceae Ruminococcus sp. (2) Ruminococcaceae unclassified1 sp. (10) Ruminococcaceae unclassifie…	Ruminococcaceae unclassified2 sp.	12	5.56422	4.69959	0.864629
Guild_41	11	Clostridiaceae Clostridium perfringens (1) Clostridiaceae SMB53 sp. (3) Clostridiaceae unclassified1 sp. (2) Lachnospiraceae unclassified1 sp. (1) o_Clostridiales unclassified2 sp. (2) Peptostreptococcaceae unclassified sp. (1) Ruminococcaceae unclassified1 sp. (1)	Clostridiaceae Clostridium perfringens	0	0	0	0
Guild_42	6	Clostridiaceae Clostridium sp. (4) Clostridiaceae unclassified1 sp. (2)	Clostridiaceae unclassified1 sp.	10.5	5.00272	4.79818	0.204539
Guild_43	3	Clostridiaceae unclassified2 sp. (3)	Clostridiaceae unclassified2 sp.	2	0.933185	0.933185	0
Guild_44	8	Clostridiaceae Clostridium sp. (5) o_Clostridiales unclassified2 sp. (3)	Clostridiaceae Clostridium sp.	2	0.973246	0.973246	0
Guild_45	7	Clostridiaceae SMB53 sp. (7)	Clostridiaceae SMB53 sp.	24.5	13.4661	11.3774	2.08865
Guild_46	9	Clostridiaceae SMB53 sp. (8) o_Clostridiales unclassified2 sp. (1)	Clostridiaceae SMB53 sp.	27	13.9323	11.6391	2.29319
Guild_47	10	Lachnospiraceae [Ruminococcus] gnavus (7) Lachnospiraceae unclassified1 sp. (2) o_Clostridiales unclassified2 sp. (1)	Lachnospiraceae [Ruminococcus] gnavus	13	6.93619	6.93619	0
Guild_48	19	Lachnospiraceae Blautia sp. (5) Lachnospiraceae Coprococcus sp. (5) Lachnospiraceae Lachnospira sp. (1) Lachnospiraceae Roseburia sp. (1) Lachnospiraceae unclassified1 sp. (7)	Lachnospiraceae unclassified1 sp.	0	0	0	0
Guild_49	12	Lachnospiraceae Dorea sp. (2) Lachnospiraceae unclassified1 sp. (10)	Lachnospiraceae Dorea sp.	9.5	4.47467	4.26391	0.210756
Guild_50	7	Lachnospiraceae Blautia sp. (1) Lachnospiraceae unclassified1 sp. (6)	Lachnospiraceae unclassified1 sp.	3	1.5807	1.5807	0
Guild_51	3	Lachnospiraceae unclassified1 sp. (3)	Lachnospiraceae unclassified1 sp.	3	1.54795	1.54795	0
Guild_52	18	Lachnospiraceae Coprococcus sp. (12) Lachnospiraceae unclassified1 sp. (6)	Lachnospiraceae Coprococcus sp.	58.5	31.6053	30.5306	1.07474
Guild_53	19	Lachnospiraceae Blautia sp. (18) Lachnospiraceae unclassified1 sp. (1)	Lachnospiraceae Blautia sp.	68.5	34.6501	22.2081	12.442
Guild_54	8	Erysipelotrichaceae [Eubacterium] dolichum (1) Erysipelotrichaceae Coprobacillus sp. (1) Lachnospiraceae Clostridium hathewayi (1) Lachnospiraceae unclassified1 sp. (5)	Lachnospiraceae unclassified1 sp.	3	1.3097	0.448687	0.861015
Guild_55	24	Erysipelotrichaceae unclassified2 sp. (1) Lachnospiraceae Anaerostipes sp. (1) Lachnospiraceae Blautia sp. (3) Lachnospiraceae Coprococcus catus (2) Lachnospiraceae Coprococcus sp. (2) Lachnospiraceae Dorea formicigenerans (2) Lachnospiraceae unclassified1 sp. (7) Lachnospiraceae unclassified2 sp. (2) o_Clostridiales unclassified2 sp. (1) Ruminococcaceae Faecalibacterium prausnitzii (1) Ruminococ…	Lachnospiraceae Coprococcus catus	14.5	6.88696	2.34257	4.54439
Guild_56	19	Lachnospiraceae [Ruminococcus] sp. (10) Lachnospiraceae Blautia sp. (2) Lachnospiraceae Coprococcus sp. (1) Lachnospiraceae unclassified1 sp. (6)	Lachnospiraceae [Ruminococcus] sp.	0	0	0	0
Guild_57	4	Lachnospiraceae unclassified1 sp. (4)	Lachnospiraceae unclassified1 sp.	1	0.712559	0.712559	0
Guild_58	5	Lachnospiraceae Roseburia sp. (1) Lachnospiraceae unclassified1 sp. (4)	Lachnospiraceae unclassified1 sp.	1	0.441611	0.441611	0
Guild_59	34	Lachnospiraceae Blautia sp. (2) Lachnospiraceae Roseburia faecis (6) Lachnospiraceae Roseburia sp. (18) Lachnospiraceae unclassified1 sp. (7) o_Clostridiales unclassified2 sp. (1)	Lachnospiraceae Roseburia faecis	472	256.815	227.924	28.8909
Guild_60	39	Lachnospiraceae Blautia sp. (1) Lachnospiraceae Coprococcus catus (1) Lachnospiraceae Roseburia faecis (8) Lachnospiraceae Roseburia sp. (22) Lachnospiraceae unclassified1 sp. (6) o_Clostridiales unclassified2 sp. (1)	Lachnospiraceae Roseburia sp.	0	0	0	0
Guild_61	21	Lachnospiraceae [Ruminococcus] sp. (1) Lachnospiraceae Roseburia faecis (4) Lachnospiraceae Roseburia sp. (11) Lachnospiraceae unclassified1 sp. (3) Lachnospiraceae unclassified2 sp. (2)	Lachnospiraceae Roseburia sp.	5	2.14971	0	2.14971
Guild_62	7	Lachnospiraceae unclassified1 sp. (4) Lachnospiraceae unclassified2 sp. (2) o_Clostridiales unclassified2 sp. (1)	Lachnospiraceae unclassified1 sp.	18	9.87457	9.87457	0
Guild_63	9	Lachnospiraceae Blautia sp. (7) Lachnospiraceae unclassified1 sp. (1) o_Clostridiales unclassified2 sp. (1)	Lachnospiraceae Blautia sp.	33.5	17.9861	17.7842	0.201963
Guild_64	6	Lachnospiraceae unclassified1 sp. (5) o_Clostridiales unclassified2 sp. (1)	Lachnospiraceae unclassified1 sp.	2	1.0513	1.0513	0
Guild_65	13	Lachnospiraceae unclassified1 sp. (5) Lachnospiraceae unclassified2 sp. (8)	Lachnospiraceae unclassified1 sp.	0	0	0	0
Guild_66	18	Lachnospiraceae Anaerostipes sp. (1) Lachnospiraceae Blautia sp. (1) Lachnospiraceae Roseburia faecis (1) Lachnospiraceae Roseburia sp. (1) Lachnospiraceae unclassified1 sp. (2) Lachnospiraceae unclassified2 sp. (2) o_Clostridiales unclassified2 sp. (1) Ruminococcaceae Faecalibacterium prausnitzii (6) Ruminococcaceae unclassified1 sp. (3)	Lachnospiraceae Anaerostipes sp.	1.5	0.641955	0	0.641955
Guild_67	5	Lachnospiraceae Lachnospira sp. (4) Lachnospiraceae unclassified1 sp. (1)	Lachnospiraceae Lachnospira sp.	6	3.54564	3.54564	1.02141e-14
Guild_68	13	Lachnospiraceae Dorea sp. (11) Lachnospiraceae unclassified1 sp. (2)	Lachnospiraceae Dorea sp.	12	5.97515	5.97515	0
Guild_69	11	Lachnospiraceae unclassified1 sp. (1) Lachnospiraceae unclassified2 sp. (8) o_Clostridiales unclassified2 sp. (2)	Lachnospiraceae unclassified2 sp.	46	23.2584	19.997	3.26142
Guild_70	13	Desulfovibrionaceae Bilophila sp. (2) Erysipelotrichaceae Holdemania sp. (1) Lachnospiraceae unclassified1 sp. (1) Ruminococcaceae Anaerotruncus sp. (1) Ruminococcaceae Oscillospira sp. (5) Ruminococcaceae unclassified1 sp. (3)	Ruminococcaceae Oscillospira sp.	8.5	4.2538	3.61233	0.641472
Guild_71	7	Lachnospiraceae unclassified1 sp. (1) Ruminococcaceae Ruminococcus sp. (5) Ruminococcaceae unclassified1 sp. (1)	Ruminococcaceae Ruminococcus sp.	4	2.3702	1.94065	0.429549
Guild_72	11	Lachnospiraceae Blautia obeum (8) Lachnospiraceae Blautia sp. (2) Lachnospiraceae unclassified1 sp. (1)	Lachnospiraceae Blautia obeum	23.5	11.7995	11.5923	0.207178
Guild_73	6	Lachnospiraceae Roseburia sp. (5) Lachnospiraceae unclassified1 sp. (1)	Lachnospiraceae unclassified1 sp.	5	2.17974	0	2.17974
Guild_74	8	Lachnospiraceae unclassified1 sp. (2) Lachnospiraceae unclassified2 sp. (4) o_Clostridiales unclassified2 sp. (2)	Lachnospiraceae unclassified2 sp.	37.5	21.9874	17.8881	4.09929
Guild_75	6	Lachnospiraceae Roseburia sp. (5) Lachnospiraceae unclassified1 sp. (1)	Lachnospiraceae Roseburia sp.	21	9.88734	6.74206	3.14528
Guild_76	10	Lachnospiraceae unclassified1 sp. (2) Lachnospiraceae unclassified2 sp. (7) o_Clostridiales unclassified2 sp. (1)	Lachnospiraceae unclassified2 sp.	0	0	0	0
Guild_77	5	Lachnospiraceae Coprococcus sp. (3) Lachnospiraceae unclassified1 sp. (2)	Lachnospiraceae Coprococcus sp.	9	5.13621	5.13621	0
Guild_78	4	Lachnospiraceae unclassified1 sp. (3) Lachnospiraceae unclassified2 sp. (1)	Lachnospiraceae unclassified1 sp.	1	0.477941	0.477941	0
Guild_79	9	Lachnospiraceae [Ruminococcus] gnavus (1) Lachnospiraceae Clostridium sp. (1) Lachnospiraceae unclassified1 sp. (2) Lachnospiraceae unclassified2 sp. (5)	Lachnospiraceae unclassified2 sp.	7.5	4.06554	3.85478	0.210756
Guild_80	10	Lachnospiraceae Lachnospira sp. (9) Lachnospiraceae unclassified1 sp. (1)	Lachnospiraceae Lachnospira sp.	9.5	5.31542	4.67537	0.64005
Guild_81	7	Lachnospiraceae [Ruminococcus] sp. (5) Lachnospiraceae unclassified1 sp. (1) o_Clostridiales unclassified2 sp. (1)	Lachnospiraceae [Ruminococcus] sp.	21	12.3663	12.3663	0
Guild_82	14	Erysipelotrichaceae Clostridium sp. (2) Lachnospiraceae [Ruminococcus] gnavus (5) Lachnospiraceae Coprococcus sp. (1) Lachnospiraceae Dorea sp. (5) Lachnospiraceae unclassified1 sp. (1)	Lachnospiraceae [Ruminococcus] gnavus	35.5	16.8844	9.12192	7.76246
Guild_83	11	Lachnospiraceae Roseburia sp. (10) Lachnospiraceae unclassified1 sp. (1)	Lachnospiraceae Roseburia sp.	63	39.1961	35.6797	3.51638
Guild_84	4	Lachnospiraceae unclassified2 sp. (3) o_Clostridiales unclassified2 sp. (1)	Lachnospiraceae unclassified2 sp.	3	1.67347	1.67347	0
Guild_85	3	Lachnospiraceae unclassified2 sp. (3)	Lachnospiraceae unclassified2 sp.	3	1.61035	1.61035	0
Guild_86	7	Lachnospiraceae [Ruminococcus] sp. (3) Lachnospiraceae [Ruminococcus] torques (4)	Lachnospiraceae [Ruminococcus] torques	17	8.45086	8.45086	0
Guild_87	5	Lachnospiraceae Anaerostipes sp. (3) Lachnospiraceae Lachnobacterium sp. (2)	Lachnospiraceae Lachnobacterium sp.	1	0.424428	0.424428	0
Guild_88	8	Lachnospiraceae Blautia sp. (7) Ruminococcaceae Faecalibacterium sp. (1)	Lachnospiraceae Blautia sp.	48.5	22.3319	9.3253	13.0066
Guild_89	7	Lachnospiraceae Blautia sp. (7)	Lachnospiraceae Blautia sp.	13	6.58553	5.31574	1.26979
Guild_90	15	Lachnospiraceae Coprococcus sp. (12) o_Clostridiales unclassified2 sp. (3)	Lachnospiraceae Coprococcus sp.	8.5	4.88559	4.67841	0.207178
Guild_91	4	Lachnospiraceae Coprococcus eutactus (4)	Lachnospiraceae Coprococcus eutactus	6	3.70514	3.70514	0
Guild_92	3	Lachnospiraceae Coprococcus eutactus (3)	Lachnospiraceae Coprococcus eutactus	3	1.87299	1.87299	0
Guild_93	6	Lachnospiraceae Lachnospira sp. (6)	Lachnospiraceae Lachnospira sp.	10	5.259	5.259	0
Guild_94	4	Lachnospiraceae Lachnospira sp. (4)	Lachnospiraceae Lachnospira sp.	6.5	3.51038	3.30702	0.203365
Guild_95	4	Lachnospiraceae Roseburia sp. (4)	Lachnospiraceae Roseburia sp.	7.5	3.92884	3.31777	0.61107
Guild_96	8	o_Clostridiales unclassified2 sp. (1) Ruminococcaceae Oscillospira sp. (4) Ruminococcaceae unclassified1 sp. (3)	Ruminococcaceae Oscillospira sp.	0	0	0	0
Guild_97	11	Ruminococcaceae Faecalibacterium prausnitzii (3) Ruminococcaceae Faecalibacterium sp. (1) Ruminococcaceae Ruminococcus sp. (1) Ruminococcaceae unclassified1 sp. (5) Ruminococcaceae unclassified2 sp. (1)	Ruminococcaceae Faecalibacterium prausnitzii	1.5	0.620083	0	0.620083
Guild_98	6	Ruminococcaceae Faecalibacterium prausnitzii (3) Ruminococcaceae Faecalibacterium sp. (1) Ruminococcaceae unclassified1 sp. (2)	Ruminococcaceae Faecalibacterium prausnitzii	16.5	9.06656	8.43843	0.628125
Guild_99	7	Ruminococcaceae Oscillospira sp. (3) Ruminococcaceae unclassified1 sp. (3) Ruminococcaceae unclassified2 sp. (1)	Ruminococcaceae Oscillospira sp.	31	15.1789	8.32865	6.85026
Guild_100	10	Ruminococcaceae Faecalibacterium sp. (1) Ruminococcaceae unclassified1 sp. (5) Ruminococcaceae unclassified2 sp. (4)	Ruminococcaceae unclassified1 sp.	12.5	6.02847	3.01226	3.01621
Guild_101	12	Ruminococcaceae Faecalibacterium prausnitzii (5) Ruminococcaceae unclassified1 sp. (5) Ruminococcaceae unclassified2 sp. (2)	Ruminococcaceae Faecalibacterium prausnitzii	62.5	32.7449	31.7003	1.04461
Guild_102	6	o_Clostridiales unclassified2 sp. (1) Ruminococcaceae Oscillospira sp. (1) Ruminococcaceae unclassified1 sp. (3) Ruminococcaceae unclassified2 sp. (1)	Ruminococcaceae Oscillospira sp.	27	14.0993	8.30871	5.79059
Guild_103	3	Ruminococcaceae Oscillospira sp. (2) Ruminococcaceae unclassified1 sp. (1)	Ruminococcaceae Oscillospira sp.	1	0.583439	0.583439	0
Guild_104	3	Ruminococcaceae unclassified1 sp. (2) Ruminococcaceae unclassified2 sp. (1)	Ruminococcaceae unclassified1 sp.	3	1.77093	1.77093	0
Guild_105	23	o_Clostridiales unclassified2 sp. (1) Ruminococcaceae Faecalibacterium prausnitzii (19) Ruminococcaceae Faecalibacterium sp. (1) Ruminococcaceae Oscillospira sp. (1) Ruminococcaceae unclassified1 sp. (1)	Ruminococcaceae Oscillospira sp.	0	0	0	0
Guild_106	12	Ruminococcaceae Oscillospira sp. (10) Ruminococcaceae unclassified1 sp. (2)	Ruminococcaceae Oscillospira sp.	70.5	34.0154	24.9918	9.02361
Guild_107	4	Ruminococcaceae unclassified1 sp. (3) Ruminococcaceae unclassified2 sp. (1)	Ruminococcaceae unclassified1 sp.	6	3.25301	3.25301	9.76996e-15
Guild_108	11	Ruminococcaceae Faecalibacterium prausnitzii (3) Ruminococcaceae Faecalibacterium sp. (7) Ruminococcaceae unclassified1 sp. (1)	Ruminococcaceae Faecalibacterium prausnitzii	77	48.0404	38.2528	9.78768
Guild_109	18	Ruminococcaceae Faecalibacterium prausnitzii (15) Ruminococcaceae Faecalibacterium sp. (1) Ruminococcaceae unclassified1 sp. (2)	Ruminococcaceae Faecalibacterium prausnitzii	0	0	0	0
Guild_110	12	Ruminococcaceae Faecalibacterium prausnitzii (9) Ruminococcaceae Faecalibacterium sp. (1) Ruminococcaceae unclassified1 sp. (2)	Ruminococcaceae Faecalibacterium prausnitzii	36.5	17.8567	2.18251	15.6742
Guild_111	5	Ruminococcaceae unclassified2 sp. (5)	Ruminococcaceae unclassified2 sp.	11.5	6.9223	6.28035	0.641955
Guild_112	4	Ruminococcaceae Ruminococcus sp. (2) Ruminococcaceae unclassified2 sp. (2)	Ruminococcaceae Ruminococcus sp.	2	1.22837	1.22837	0
Guild_113	13	Ruminococcaceae Faecalibacterium prausnitzii (8) Ruminococcaceae Faecalibacterium sp. (5)	Ruminococcaceae Faecalibacterium prausnitzii	10	4.39405	0.426701	3.96735
Guild_114	14	Ruminococcaceae Faecalibacterium prausnitzii (10) Ruminococcaceae Faecalibacterium sp. (4)	Ruminococcaceae Faecalibacterium prausnitzii	172	102.894	64.7774	38.1165
Guild_115	9	Ruminococcaceae Faecalibacterium prausnitzii (1) Ruminococcaceae Faecalibacterium sp. (1) Ruminococcaceae Ruminococcus bromii (6) Ruminococcaceae Ruminococcus sp. (1)	Ruminococcaceae Ruminococcus bromii	16	8.29396	8.29396	0
Guild_116	4	Ruminococcaceae Ruminococcus bromii (1) Ruminococcaceae Ruminococcus sp. (1) Verrucomicrobiaceae Akkermansia muciniphila (2)	Ruminococcaceae Ruminococcus bromii	2	1.4883	1.4883	0
Guild_117	3	Ruminococcaceae Ruminococcus callidus (3)	Ruminococcaceae Ruminococcus callidus	4	2.20443	1.77488	0.429549
Guild_118	10	Veillonellaceae unclassified sp. (2) Veillonellaceae Veillonella dispar (5) Veillonellaceae Veillonella sp. (3)	Veillonellaceae Veillonella dispar	38.5	20.0304	15.2506	4.77974
Guild_119	6	Alcaligenaceae Sutterella sp. (1) Enterobacteriaceae Escherichia coli (1) Veillonellaceae Acidaminococcus sp. (1) Veillonellaceae Dialister sp. (1) Veillonellaceae Megasphaera sp. (2)	Veillonellaceae Megasphaera sp.	2	1.14472	1.14472	0
Guild_120	6	Veillonellaceae Dialister sp. (6)	Veillonellaceae Dialister sp.	7	4.16842	4.16842	0
Guild_121	5	Veillonellaceae Megamonas sp. (5)	Veillonellaceae Megamonas sp.	9.5	5.34832	4.70675	0.641573
Guild_122	4	Veillonellaceae Phascolarctobacterium sp. (4)	Veillonellaceae Phascolarctobacterium sp.	5	2.91781	2.91781	0
Guild_123	5	o_Clostridiales unclassified2 sp. (5)	o_Clostridiales unclassified2 sp.	6	3.00457	3.00457	0
Guild_124	5	o_Clostridiales unclassified2 sp. (5)	o_Clostridiales unclassified2 sp.	9.5	4.82069	3.74162	1.07907
Guild_125	5	Fusobacteriaceae Fusobacterium sp. (2) Fusobacteriaceae unclassified sp. (3)	Fusobacteriaceae unclassified sp.	8.5	4.71965	4.51434	0.205314
Guild_126	2	Alcaligenaceae Sutterella sp. (2)	Alcaligenaceae Sutterella sp.	1	0.776391	0.776391	0
Guild_127	3	Alcaligenaceae Sutterella sp. (3)	Alcaligenaceae Sutterella sp.	0	0	0	0
Guild_128	4	Alcaligenaceae Sutterella sp. (4)	Alcaligenaceae Sutterella sp.	6	3.79998	3.79998	0
Guild_129	13	Campylobacteraceae Campylobacter sp. (1) Enterobacteriaceae unclassified sp. (1) Neisseriaceae Neisseria subflava (1) Pasteurellaceae Aggregatibacter segnis (1) Pasteurellaceae Aggregatibacter sp. (1) Pasteurellaceae Haemophilus parainfluenzae (2) Pasteurellaceae unclassified sp. (6)	Pasteurellaceae Haemophilus parainfluenzae	31.5	15.2625	10.5788	4.68368
Guild_130	16	Enterobacteriaceae Escherichia coli (14) Enterobacteriaceae unclassified sp. (2)	Enterobacteriaceae Escherichia coli	47.5	22.3139	21.1943	1.11956
Sum	130			3832	2045.12	1567.09	478.024

## Sheet: Table S2
Table S2 Similarity of guild structures between four age-groups of study participants
	All subjects	Age groups of all subjects (years)				All men	Age groups of all men (years)				All women	Age groups of all women (years)				All relative healthy subjects	Age groups of relative healthy subjects (years)
		50~59	60~69	70~79	80~		50~59	60~69	70~79	80~		50~59	60~69	70~79	80~		50~59	60~69	70~79	80~
No. of guilds yielded	130	135	100	107	144	126	130	99	100	115	108	153	95	135	114	120	119	133	120	155
1-NVI
vs. All subjects	1	0.786383	0.785344	0.776196	0.797959	0.827412	0.747828	0.764381	0.750619	0.721275	0.807081	0.707922	0.761671	0.78351	0.742516	0.846284	0.74186	0.797337	0.776466	0.753389
vs. All subjects aged 50~59 years	0.786383	1	0.72603	0.733421	0.756657	0.775458	0.757586	0.721916	0.727032	0.708329	0.744721	0.717407	0.710082	0.741635	0.706763	0.779203	0.75724	0.754784	0.733627	0.738175
vs. All subjects aged 60~69 years	0.785344	0.72603	1	0.763102	0.738724	0.791239	0.700907	0.766427	0.733462	0.704782	0.775651	0.674117	0.760481	0.739115	0.710606	0.781126	0.706137	0.794255	0.728432	0.710148
vs. All subjects aged 70~79 years	0.776196	0.733421	0.763102	1	0.741692	0.786607	0.709148	0.738418	0.751311	0.69934	0.784349	0.678096	0.742264	0.757093	0.705581	0.765797	0.706243	0.742032	0.752091	0.709548
vs. All subjects aged 80~ years	0.797959	0.756657	0.738724	0.741692	1	0.776389	0.725021	0.724079	0.710237	0.747744	0.756525	0.712877	0.719211	0.760159	0.778449	0.778327	0.708105	0.772418	0.748412	0.785617
vs. All men	0.827412	0.775458	0.791239	0.786607	0.776389	1	0.74517	0.76716	0.770979	0.731086	0.772074	0.699525	0.741842	0.767556	0.727899	0.834542	0.744179	0.789921	0.757498	0.745262
vs. Men aged 50~59 years	0.747828	0.757586	0.700907	0.709148	0.725021	0.74517	1	0.688154	0.686317	0.685415	0.706918	0.677955	0.684729	0.719975	0.69697	0.749965	0.733542	0.726841	0.705268	0.717288
vs. Men aged 60~69 years	0.764381	0.721916	0.766427	0.738418	0.724079	0.76716	0.688154	1	0.725487	0.686935	0.734353	0.672583	0.728037	0.709167	0.692906	0.766902	0.690089	0.763716	0.714181	0.692917
vs. Men aged 70~79 years	0.750619	0.727032	0.733462	0.751311	0.710237	0.770979	0.686317	0.725487	1	0.684493	0.725594	0.671809	0.716449	0.713052	0.695409	0.749288	0.711565	0.725113	0.729828	0.696273
vs. Men aged 80~ years	0.721275	0.708329	0.704782	0.69934	0.747744	0.731086	0.685415	0.686935	0.684493	1	0.706441	0.67157	0.682003	0.694133	0.676923	0.71524	0.676792	0.7119	0.680307	0.717847
vs. All women	0.807081	0.744721	0.775651	0.784349	0.756525	0.772074	0.706918	0.734353	0.725594	0.706441	1	0.690318	0.770996	0.765241	0.730325	0.799822	0.697512	0.762297	0.732457	0.724336
vs. Women aged 50~59 years	0.707922	0.717407	0.674117	0.678096	0.712877	0.699525	0.677955	0.672583	0.671809	0.67157	0.690318	1	0.668821	0.696663	0.668436	0.695308	0.681655	0.698643	0.680932	0.699148
vs. Women aged 60~69 years	0.761671	0.710082	0.760481	0.742264	0.719211	0.741842	0.684729	0.728037	0.716449	0.682003	0.770996	0.668821	1	0.717185	0.695846	0.752016	0.674979	0.748946	0.714738	0.694712
vs. Women aged 70~79 years	0.78351	0.741635	0.739115	0.757093	0.760159	0.767556	0.719975	0.709167	0.713052	0.694133	0.765241	0.696663	0.717185	1	0.731496	0.768898	0.710821	0.761832	0.747511	0.74239
vs. Women aged 80~ years	0.742516	0.706763	0.710606	0.705581	0.778449	0.727899	0.69697	0.692906	0.695409	0.676923	0.730325	0.668436	0.695846	0.731496	1	0.751576	0.687765	0.734719	0.714039	0.73101
vs. All healthy subjects	0.846284	0.779203	0.781126	0.765797	0.778327	0.834542	0.749965	0.766902	0.749288	0.71524	0.799822	0.695308	0.752016	0.768898	0.751576	1	0.753687	0.815836	0.772762	0.751673
vs. Relative healthy subjects aged 50~59 years	0.74186	0.75724	0.706137	0.706243	0.708105	0.744179	0.733542	0.690089	0.711565	0.676792	0.697512	0.681655	0.674979	0.710821	0.687765	0.753687	1	0.718493	0.701338	0.701153
vs. Relative healthy subjects aged 60~69 years	0.797337	0.754784	0.794255	0.742032	0.772418	0.789921	0.726841	0.763716	0.725113	0.7119	0.762297	0.698643	0.748946	0.761832	0.734719	0.815836	0.718493	1	0.738009	0.737587
vs. Relative healthy subjects aged 70~79 years	0.776466	0.733627	0.728432	0.752091	0.748412	0.757498	0.705268	0.714181	0.729828	0.680307	0.732457	0.680932	0.714738	0.747511	0.714039	0.772762	0.701338	0.738009	1	0.727493
vs. Relative healthy subjects aged 80~ years	0.753389	0.738175	0.710148	0.709548	0.785617	0.745262	0.717288	0.692917	0.696273	0.717847	0.724336	0.699148	0.694712	0.74239	0.73101	0.751673	0.701153	0.737587	0.727493	1

## Sheet: Table S3
Table S3 Associations between characteristics of relatively healthy subjects and beta diversity at the guild level
Characteristics	Bray-Curtis distance
	R2	p value
Relatively healthy subjects
Sex	0.00342	0.001
Education level	0.00293	0.113
BMI	0.0014	0.048
Regular exercise	0.00057	0.654
Energy intake	0.00204	0.009
Smoking	0.00123	0.089
Regular alcohol drinking	0.00161	0.028
Relatively healthy men
Education level	0.0048	0.282
BMI	0.00131	0.438
Regular exercise	0.00207	0.145
Energy intake	0.00138	0.411
Smoking	0.00143	0.359
Drinking	0.00142	0.389
Relatively healthy women
Education level	0.00566	0.206
BMI	0.00264	0.07
Regular exercise	0.00216	0.168
Energy intake	0.00289	0.049
Smoking	0.00165	0.375
Regular alcohol drinking	0.00128	0.62
p-values and R2 derived from permutational multivariate analysis of variance

## Sheet: Table S4
Table S4 Associations between PCoA axis scores and age in relatively healthy men and women
Axis of PCoA	Variance explained (%)	Cumulative explained variance (%)	Men				Women			p value for interaction b
			β a	SE a	p value a		β a	SE a	p value a
1	26.84	26.84	0.000196515	0.00110411	0.858785		-0.00205152	0.00109846	0.0622799	0.130988
2	11.41	38.25	-0.000152445	0.000712574	0.830658		0.00248317	0.000721256	0.000613896	0.00572265
3	6.56	44.81	0.000627492	0.000550745	0.254937		-0.000396585	0.000540551	0.463424	0.223783
4	5.59	50.4	-0.00207161	0.000460066	7.82447e-06		-0.00203625	0.000545786	0.000208124	0.902941
5	4.71	55.11	0.00132291	0.000452715	0.00358542		-0.00100288	0.00047347	0.0345549	0.00157427
6	4.25	59.36	0.000272971	0.000424435	0.520339		0.000299962	0.000459165	0.513817	0.789415
7	3.46	62.82	-0.000525946	0.000361005	0.145584		0.000203009	0.000440487	0.645048	0.167221
8	3.41	66.23	-0.000977774	0.000373378	0.00901238		-0.000382359	0.000419184	0.362039	0.26078
9	2.76	68.99	-0.000475718	0.000352286	0.177322		-0.000324739	0.000359694	0.366967	0.67486
10	2.37	71.36	-0.000731201	0.000320397	0.0227715		0.000214885	0.000340061	0.527681	0.0288003
11	2.35	73.71	0.000285302	0.000310594	0.358629		0.000329151	0.000349563	0.346757	0.874804
12	2.07	75.78	-0.00132624	0.000296873	9.19938e-06		-0.000814465	0.000315372	0.0100324	0.184928
13	2.06	77.84	0.000490771	0.000299271	0.101466		-0.00042486	0.000315658	0.178804	0.0401007
14	1.9	79.74	-0.000233232	0.000285695	0.414562		0.000158168	0.000306007	0.605424	0.353175
15	1.83	81.57	-0.000905146	0.000275015	0.00104623		0.00027305	0.000305561	0.371877	0.00334244
16	1.74	83.31	-0.000452383	0.000264735	0.0879186		7.1207e-05	0.000303073	0.814324	0.28224
17	1.66	84.97	0.000403991	0.000267809	0.131865		0.000850959	0.000282462	0.002694	0.209077
18	1.58	86.55	-0.000458293	0.00026742	0.0870061		-0.000203386	0.000268087	0.448342	0.484099
19	1.43	87.98	-0.000100427	0.000239655	0.675305		0.00023654	0.000275538	0.390962	0.511915
20	1.35	89.33	0.000227662	0.000238554	0.340233		-4.12357e-05	0.000259803	0.873941	0.596677
21	1.32	90.65	0.000149426	0.000242554	0.538054		0.00034675	0.000248071	0.162671	0.707673
22	1.24	91.89	8.9084e-05	0.000209943	0.671456		0.000303302	0.000271272	0.263963	0.368172
23	1.22	93.11	-0.000174861	0.000230944	0.449204		0.000203404	0.000242423	0.401763	0.161208
24	1.11	94.22	0.00034302	0.000210234	0.103201		0.000197948	0.000244644	0.418747	0.660413
25	1.08	95.3	0.000134193	0.000210179	0.523372		-0.000211278	0.000235996	0.370991	0.430276
a β and standard error (SE) of PCoA axis scores with age, adjusted for BMI and total energy intake by using multivariate linear regreesion models; b p value for interaction between age and sex

## Sheet: Table S5
Table S5 Associations of gut microbiota guilds with age in relatively healthy men
Guild	β a	SE a	β (95% CI) a	p value b	pFDR value b	No. of include OTUs	Taxonomy of included OTUs (no. of OTUs in guild)	Dominant OTU
Guild_37	0.0576939	0.0122566	0.058 (0.034, 0.082)	3.01537e-06	0.000391998	15	Enterobacteriaceae Citrobacter sp. (2) Enterobacteriaceae Escherichia coli (1) Enterobacteriaceae unclassified sp. (11) Enterococcaceae Enterococcus sp. (1)	Enterobacteriaceae unclassified sp.
Guild_6	0.0404607	0.00912767	0.040 (0.023, 0.058)	1.0761e-05	0.000699464	8	Bifidobacteriaceae Bifidobacterium sp. (2) Lactobacillaceae Lactobacillus sp. (3) Streptococcaceae Streptococcus anginosus (1) Streptococcaceae Streptococcus sp. (2)	Bifidobacteriaceae Bifidobacterium sp.
Guild_118	0.0377256	0.0105342	0.038 (0.017, 0.058)	0.000365022	0.0158176	10	Veillonellaceae unclassified sp. (2) Veillonellaceae Veillonella dispar (5) Veillonellaceae Veillonella sp. (3)	Veillonellaceae Veillonella dispar
Guild_28	-0.0254836	0.00761121	-0.025 (-0.040, -0.011)	0.000855978	0.0261849	6	Bacteroidaceae Bacteroides sp. (6)	Bacteroidaceae Bacteroides sp.
Guild_54	0.0246592	0.00746766	0.025 (0.010, 0.039)	0.00100711	0.0261849	8	Erysipelotrichaceae [Eubacterium] dolichum (1) Erysipelotrichaceae Coprobacillus sp. (1) Lachnospiraceae Clostridium hathewayi (1) Lachnospiraceae unclassified1 sp. (5)	Lachnospiraceae unclassified1 sp.
Guild_22	-0.0439594	0.0136516	-0.044 (-0.071, -0.017)	0.0013393	0.0290182	12	Bacteroidaceae Bacteroides caccae (1) Bacteroidaceae Bacteroides sp. (11)	Bacteroidaceae Bacteroides sp.
Guild_53	-0.0157533	0.00526364	-0.016 (-0.026, -0.005)	0.00285875	0.048539	19	Lachnospiraceae Blautia sp. (18) Lachnospiraceae unclassified1 sp. (1)	Lachnospiraceae Blautia sp.
Guild_2	0.0196281	0.00658825	0.020 (0.007, 0.033)	0.00298702	0.048539	22	Actinomycetaceae Actinomyces sp. (3) Corynebacteriaceae Corynebacterium durum (1) Fusobacteriaceae Fusobacterium sp. (1) Gemellaceae unclassified sp. (1) Micrococcaceae Rothia mucilaginosa (1) o_Lactobacillales unclassified sp. (2) Streptococcaceae Streptococcus sp. (13)	Streptococcaceae Streptococcus sp.
Guild_116	0.0389425	0.0134297	0.039 (0.013, 0.065)	0.00384896	0.0555961	4	Ruminococcaceae Ruminococcus bromii (1) Ruminococcaceae Ruminococcus sp. (1) Verrucomicrobiaceae Akkermansia muciniphila (2)	Ruminococcaceae Ruminococcus bromii
Guild_90	-0.017951	0.00627755	-0.018 (-0.030, -0.006)	0.00436562	0.056753	15	Lachnospiraceae Coprococcus sp. (12) o_Clostridiales unclassified2 sp. (3)	Lachnospiraceae Coprococcus sp.
Guild_79	-0.0208154	0.00770078	-0.021 (-0.036, -0.006)	0.00703396	0.075271	9	Lachnospiraceae [Ruminococcus] gnavus (1) Lachnospiraceae Clostridium sp. (1) Lachnospiraceae unclassified1 sp. (2) Lachnospiraceae unclassified2 sp. (5)	Lachnospiraceae unclassified2 sp.
Guild_38	0.0298013	0.0110745	0.030 (0.008, 0.052)	0.00729029	0.075271	11	Lachnospiraceae Coprococcus sp. (1) Lachnospiraceae unclassified1 sp. (4) Lachnospiraceae unclassified2 sp. (3) o_Clostridiales unclassified1 sp. (3)	Lachnospiraceae Coprococcus sp.
Guild_48	-0.0143659	0.00536005	-0.014 (-0.025, -0.004)	0.0075271	0.075271	19	Lachnospiraceae Blautia sp. (5) Lachnospiraceae Coprococcus sp. (5) Lachnospiraceae Lachnospira sp. (1) Lachnospiraceae Roseburia sp. (1) Lachnospiraceae unclassified1 sp. (7)	Lachnospiraceae unclassified1 sp.
Guild_42	0.0212751	0.00802051	0.021 (0.006, 0.037)	0.00816457	0.0758139	6	Clostridiaceae Clostridium sp. (4) Clostridiaceae unclassified1 sp. (2)	Clostridiaceae unclassified1 sp.
Guild_78	-0.018406	0.00711542	-0.018 (-0.032, -0.004)	0.00988352	0.0818353	4	Lachnospiraceae unclassified1 sp. (3) Lachnospiraceae unclassified2 sp. (1)	Lachnospiraceae unclassified1 sp.
Guild_80	-0.0220073	0.00852929	-0.022 (-0.039, -0.005)	0.010072	0.0818353	10	Lachnospiraceae Lachnospira sp. (9) Lachnospiraceae unclassified1 sp. (1)	Lachnospiraceae Lachnospira sp.
Guild_36	0.0190421	0.0077166	0.019 (0.004, 0.034)	0.0138317	0.105772	7	[Tissierellaceae] WAL_1855D sp. (1) Porphyromonadaceae Porphyromonas sp. (1) Prevotellaceae Prevotella sp. (5)	Prevotellaceae Prevotella sp.
Guild_93	0.0227811	0.00943357	0.023 (0.004, 0.041)	0.0159888	0.115475	6	Lachnospiraceae Lachnospira sp. (6)	Lachnospiraceae Lachnospira sp.
Guild_88	-0.0121797	0.00512683	-0.012 (-0.022, -0.002)	0.0177785	0.121642	8	Lachnospiraceae Blautia sp. (7) Ruminococcaceae Faecalibacterium sp. (1)	Lachnospiraceae Blautia sp.
Guild_52	-0.0180899	0.00829286	-0.018 (-0.034, -0.002)	0.0294798	0.191619	18	Lachnospiraceae Coprococcus sp. (12) Lachnospiraceae unclassified1 sp. (6)	Lachnospiraceae Coprococcus sp.
Guild_16	-0.0266634	0.0125486	-0.027 (-0.051, -0.002)	0.0339444	0.208737	11	Bacteroidaceae Bacteroides ovatus (1) Bacteroidaceae Bacteroides sp. (10)	Bacteroidaceae Bacteroides sp.
Guild_56	-0.0111732	0.00529883	-0.011 (-0.022, -0.001)	0.0353248	0.208737	19	Lachnospiraceae [Ruminococcus] sp. (10) Lachnospiraceae Blautia sp. (2) Lachnospiraceae Coprococcus sp. (1) Lachnospiraceae unclassified1 sp. (6)	Lachnospiraceae [Ruminococcus] sp.
Guild_99	0.0192775	0.00922626	0.019 (0.001, 0.037)	0.0370219	0.209254	7	Ruminococcaceae Oscillospira sp. (3) Ruminococcaceae unclassified1 sp. (3) Ruminococcaceae unclassified2 sp. (1)	Ruminococcaceae Oscillospira sp.
Guild_23	-0.0175834	0.00863196	-0.018 (-0.035, -0.001)	0.0420161	0.227587	12	Bacteroidaceae Bacteroides eggerthii (2) Bacteroidaceae Bacteroides ovatus (1) Bacteroidaceae Bacteroides sp. (8) Bacteroidaceae Bacteroides uniformis (1)	Bacteroidaceae Bacteroides uniformis
a β, standard error (SE) and 95% confidence interval (CI) of clr-transformed abundance of guild with age, adjusted for BMI and total energy intake by using MaAsLin2 models; b p values corrected through the Benjamini-Hochberg procedur (pFDR). Results with p < 0.05 were presented.

## Sheet: Table S6
Table S6 Associations of gut microbiota guilds with age in relatively healthy women
Guild	β a	SE a	β (95% CI) a	p value b	pFDR value b	No. of include OTUs	Taxonomy of included OTUs (no. of OTUs in guild)	Dominant OTU
Guild_82	0.0510485	0.0118685	0.051 (0.028, 0.074)	1.96963e-05	0.00173743	14	Erysipelotrichaceae Clostridium sp. (2) Lachnospiraceae [Ruminococcus] gnavus (5) Lachnospiraceae Coprococcus sp. (1) Lachnospiraceae Dorea sp. (5) Lachnospiraceae unclassified1 sp. (1)	Lachnospiraceae [Ruminococcus] gnavus
Guild_32	0.0234812	0.00554973	0.023 (0.013, 0.034)	2.67297e-05	0.00173743	30	Bacteroidaceae Bacteroides caccae (1) Lachnospiraceae Blautia sp. (9) Lachnospiraceae unclassified1 sp. (3) o_Clostridiales unclassified2 sp. (1) Porphyromonadaceae Parabacteroides sp. (1) Rikenellaceae unclassified2 sp. (5) Ruminococcaceae Clostridium methylpentosum (1) Ruminococcaceae Faecalibacterium prausnitzii (1) Ruminococcaceae Oscillospira sp. (1) Ruminococcaceae Ruminococcus bromii (2) R…	Streptococcaceae Streptococcus luteciae
Guild_118	0.0458366	0.0113774	0.046 (0.024, 0.068)	6.29453e-05	0.00272763	10	Veillonellaceae unclassified sp. (2) Veillonellaceae Veillonella dispar (5) Veillonellaceae Veillonella sp. (3)	Veillonellaceae Veillonella dispar
Guild_6	0.0401315	0.0105326	0.040 (0.019, 0.061)	0.000152503	0.00424629	8	Bifidobacteriaceae Bifidobacterium sp. (2) Lactobacillaceae Lactobacillus sp. (3) Streptococcaceae Streptococcus anginosus (1) Streptococcaceae Streptococcus sp. (2)	Bifidobacteriaceae Bifidobacterium sp.
Guild_1	-0.0357204	0.00946484	-0.036 (-0.054, -0.017)	0.000175862	0.00424629	20	[Mogibacteriaceae] unclassified2 sp. (1) Coriobacteriaceae Adlercreutzia sp. (1) Coriobacteriaceae unclassified sp. (1) k_Bacteria unclassified sp. (1) o_Clostridiales unclassified1 sp. (2) Oxalobacteraceae Oxalobacter formigenes (1) Rikenellaceae unclassified1 sp. (1) Rikenellaceae unclassified2 sp. (2) Ruminococcaceae Oscillospira sp. (4) Ruminococcaceae unclassified1 sp. (5) Victivallaceae unc…	Ruminococcaceae Oscillospira sp.
Guild_130	0.043587	0.0116347	0.044 (0.021, 0.066)	0.000195983	0.00424629	16	Enterobacteriaceae Escherichia coli (14) Enterobacteriaceae unclassified sp. (2)	Enterobacteriaceae Escherichia coli
Guild_10	0.0286102	0.00849572	0.029 (0.012, 0.045)	0.000804578	0.0149422	10	Coriobacteriaceae Eggerthella lenta (1) Erysipelotrichaceae [Eubacterium] dolichum (1) Lachnospiraceae Clostridium citroniae (2) Lachnospiraceae unclassified2 sp. (1) o_Clostridiales unclassified2 sp. (1) Ruminococcaceae Oscillospira sp. (3) Ruminococcaceae Ruminococcus sp. (1)	Ruminococcaceae Oscillospira sp.
Guild_34	0.018591	0.00622376	0.019 (0.006, 0.031)	0.00292615	0.0425544	42	Bacteroidaceae Bacteroides ovatus (5) Erysipelotrichaceae unclassified1 sp. (1) Lachnospiraceae Blautia producta (1) Lachnospiraceae Blautia sp. (22) Lachnospiraceae Clostridium citroniae (2) Lachnospiraceae unclassified1 sp. (8) o_Clostridiales unclassified2 sp. (2) Ruminococcaceae Ruminococcus sp. (1)	Lachnospiraceae Blautia sp.
Guild_119	-0.0413453	0.013851	-0.041 (-0.068, -0.014)	0.00294607	0.0425544	6	Alcaligenaceae Sutterella sp. (1) Enterobacteriaceae Escherichia coli (1) Veillonellaceae Acidaminococcus sp. (1) Veillonellaceae Dialister sp. (1) Veillonellaceae Megasphaera sp. (2)	Veillonellaceae Megasphaera sp.
Guild_18	0.0236436	0.00813399	0.024 (0.008, 0.040)	0.00378063	0.0491482	32	Bacteroidaceae Bacteroides fragilis (23) Bacteroidaceae Bacteroides ovatus (4) Bacteroidaceae Bacteroides sp. (5)	Bacteroidaceae Bacteroides fragilis
Guild_84	-0.0207106	0.00736469	-0.021 (-0.035, -0.006)	0.00507486	0.0599756	4	Lachnospiraceae unclassified2 sp. (3) o_Clostridiales unclassified2 sp. (1)	Lachnospiraceae unclassified2 sp.
Guild_108	-0.0248049	0.00911109	-0.025 (-0.043, -0.007)	0.00665904	0.0721397	11	Ruminococcaceae Faecalibacterium prausnitzii (3) Ruminococcaceae Faecalibacterium sp. (7) Ruminococcaceae unclassified1 sp. (1)	Ruminococcaceae Faecalibacterium prausnitzii
Guild_86	0.0263656	0.00979506	0.026 (0.007, 0.046)	0.00729769	0.0729769	7	Lachnospiraceae [Ruminococcus] sp. (3) Lachnospiraceae [Ruminococcus] torques (4)	Lachnospiraceae [Ruminococcus] torques
Guild_66	-0.0151381	0.00569353	-0.015 (-0.026, -0.004)	0.00804115	0.0746678	18	Lachnospiraceae Anaerostipes sp. (1) Lachnospiraceae Blautia sp. (1) Lachnospiraceae Roseburia faecis (1) Lachnospiraceae Roseburia sp. (1) Lachnospiraceae unclassified1 sp. (2) Lachnospiraceae unclassified2 sp. (2) o_Clostridiales unclassified2 sp. (1) Ruminococcaceae Faecalibacterium prausnitzii (6) Ruminococcaceae unclassified1 sp. (3)	Lachnospiraceae Anaerostipes sp.
Guild_9	0.0261815	0.00997886	0.026 (0.007, 0.046)	0.00890949	0.0772156	13	Coriobacteriaceae Collinsella stercoris (1) Erysipelotrichaceae [Eubacterium] dolichum (1) Lachnospiraceae [Ruminococcus] gnavus (1) Lachnospiraceae [Ruminococcus] sp. (2) Lachnospiraceae Blautia sp. (3) Lachnospiraceae Dorea sp. (2) Lachnospiraceae unclassified1 sp. (1) o_Clostridiales unclassified2 sp. (2)	Lachnospiraceae Blautia sp.
Guild_26	0.0190167	0.00736543	0.019 (0.005, 0.033)	0.0100514	0.0805523	6	Bacteroidaceae Bacteroides ovatus (5) Bacteroidaceae Bacteroides sp. (1)	Bacteroidaceae Bacteroides ovatus
Guild_2	0.0190057	0.00740819	0.019 (0.004, 0.034)	0.0105338	0.0805523	22	Actinomycetaceae Actinomyces sp. (3) Corynebacteriaceae Corynebacterium durum (1) Fusobacteriaceae Fusobacterium sp. (1) Gemellaceae unclassified sp. (1) Micrococcaceae Rothia mucilaginosa (1) o_Lactobacillales unclassified sp. (2) Streptococcaceae Streptococcus sp. (13)	Streptococcaceae Streptococcus sp.
Guild_20	0.0184622	0.00728809	0.018 (0.004, 0.033)	0.0115447	0.0833786	23	Bacteroidaceae Bacteroides sp. (23)	Bacteroidaceae Bacteroides sp.
Guild_54	0.0221599	0.00900785	0.022 (0.005, 0.040)	0.0141594	0.0968798	8	Erysipelotrichaceae [Eubacterium] dolichum (1) Erysipelotrichaceae Coprobacillus sp. (1) Lachnospiraceae Clostridium hathewayi (1) Lachnospiraceae unclassified1 sp. (5)	Lachnospiraceae unclassified1 sp.
Guild_87	-0.0213479	0.00895854	-0.021 (-0.039, -0.004)	0.0174703	0.113557	5	Lachnospiraceae Anaerostipes sp. (3) Lachnospiraceae Lachnobacterium sp. (2)	Lachnospiraceae Lachnobacterium sp.
Guild_101	-0.0263969	0.0114648	-0.026 (-0.049, -0.004)	0.0216368	0.12794	12	Ruminococcaceae Faecalibacterium prausnitzii (5) Ruminococcaceae unclassified1 sp. (5) Ruminococcaceae unclassified2 sp. (2)	Ruminococcaceae Faecalibacterium prausnitzii
Guild_37	0.029984	0.0130242	0.030 (0.004, 0.056)	0.0216514	0.12794	15	Enterobacteriaceae Citrobacter sp. (2) Enterobacteriaceae Escherichia coli (1) Enterobacteriaceae unclassified sp. (11) Enterococcaceae Enterococcus sp. (1)	Enterobacteriaceae unclassified sp.
Guild_56	0.0131018	0.00606964	0.013 (0.001, 0.025)	0.0312613	0.176694	19	Lachnospiraceae [Ruminococcus] sp. (10) Lachnospiraceae Blautia sp. (2) Lachnospiraceae Coprococcus sp. (1) Lachnospiraceae unclassified1 sp. (6)	Lachnospiraceae [Ruminococcus] sp.
Guild_122	0.0291332	0.0138098	0.029 (0.002, 0.056)	0.0352871	0.18909	4	Veillonellaceae Phascolarctobacterium sp. (4)	Veillonellaceae Phascolarctobacterium sp.
Guild_95	-0.0185594	0.00884905	-0.019 (-0.036, -0.001)	0.0363634	0.18909	4	Lachnospiraceae Roseburia sp. (4)	Lachnospiraceae Roseburia sp.
Guild_69	-0.0160027	0.00809385	-0.016 (-0.032, 0.000)	0.0484619	0.234543	11	Lachnospiraceae unclassified1 sp. (1) Lachnospiraceae unclassified2 sp. (8) o_Clostridiales unclassified2 sp. (2)	Lachnospiraceae unclassified2 sp.
Guild_4	0.0240082	0.0121564	0.024 (0.000, 0.048)	0.0487128	0.234543	6	Bifidobacteriaceae Bifidobacterium adolescentis (2) Bifidobacteriaceae Bifidobacterium sp. (4)	Bifidobacteriaceae Bifidobacterium adolescentis
a β, standard error (SE) and 95% confidence interval (CI) of clr-transformed abundance of guild with age, adjusted for BMI and total energy intake by using MaAsLin2 models; b p values corrected through the Benjamini-Hochberg procedur (pFDR). Results with p < 0.05 were presented.

## Sheet: Table S7
Table S7 Associations of predicted microbial functions with age in relatively healthy subjects
ID	MetaCyc pathway	Relative healthy subjects					Relative healthy men					Relative healthy women				pFDR value for interaction c
		β a	SE a	p value b	pFDR value b		β a	SE a	p value b	pFDR value b		β a	SE a	p value b	pFDR value b
Positive association
PWY-5837	1,4-dihydroxy-2-naphthoate biosynthesis I	0.0226682	0.00377843	2.54123e-09	8.62478e-09		0.022969	0.00523081	1.29773e-05	3.11456e-05		0.0226731	0.00547163	3.8851e-05	0.000850627	0.921568
PWY-5863	superpathway of phylloquinol biosynthesis	0.0222173	0.00372564	3.15181e-09	1.04852e-08		0.0224579	0.00515179	1.49607e-05	3.56511e-05		0.0222868	0.0054027	4.20413e-05	0.000850627	0.925891
PWY-5861	superpathway of demethylmenaquinol-8 biosynthesis	0.0192925	0.00339379	1.60489e-08	4.993e-08		0.0192762	0.00467277	4.13826e-05	9.02892e-05		0.0196248	0.00494705	8.11816e-05	0.000850627	0.960444
PWY-5860	superpathway of demethylmenaquinol-6 biosynthesis I	0.0241189	0.00429273	2.33654e-08	7.00961e-08		0.0244367	0.00590577	3.92338e-05	8.61604e-05		0.0239712	0.00627185	0.000145537	0.000850627	0.991625
PWY-5862	superpathway of demethylmenaquinol-9 biosynthesis	0.0241189	0.00429273	2.33654e-08	7.00961e-08		0.0244367	0.00590577	3.92338e-05	8.61604e-05		0.0239712	0.00627185	0.000145537	0.000850627	0.991625
PWY-5897	superpathway of menaquinol-11 biosynthesis	0.0179898	0.00324929	3.70384e-08	1.07069e-07		0.0178509	0.00446438	7.03456e-05	0.000139859		0.0184481	0.00474851	0.000113176	0.000850627	0.973587
PWY-5898	superpathway of menaquinol-12 biosynthesis	0.0179898	0.00324929	3.70384e-08	1.07069e-07		0.0178509	0.00446438	7.03456e-05	0.000139859		0.0184481	0.00474851	0.000113176	0.000850627	0.973587
PWY-5899	superpathway of menaquinol-13 biosynthesis	0.0179898	0.00324929	3.70384e-08	1.07069e-07		0.0178509	0.00446438	7.03456e-05	0.000139859		0.0184481	0.00474851	0.000113176	0.000850627	0.973587
PWY-5845	superpathway of menaquinol-9 biosynthesis	0.0228167	0.00413021	3.96434e-08	1.11002e-07		0.0228495	0.00567319	6.23548e-05	0.000129328		0.0230105	0.00604573	0.000155012	0.000850627	0.998269
PWY-5850	superpathway of menaquinol-6 biosynthesis I	0.0228167	0.00413021	3.96434e-08	1.11002e-07		0.0228495	0.00567319	6.23548e-05	0.000129328		0.0230105	0.00604573	0.000155012	0.000850627	0.998269
PWY-5896	superpathway of menaquinol-10 biosynthesis	0.0228167	0.00413021	3.96434e-08	1.11002e-07		0.0228495	0.00567319	6.23548e-05	0.000129328		0.0230105	0.00604573	0.000155012	0.000850627	0.998269
PWY-5838	superpathway of menaquinol-8 biosynthesis I	0.0172885	0.0031718	5.95956e-08	1.6162e-07		0.0170795	0.0043523	9.53815e-05	0.000187408		0.0178204	0.00464235	0.000136236	0.000850627	0.981496
PWY-5840	superpathway of menaquinol-7 biosynthesis	0.017001	0.00311914	5.96455e-08	1.6162e-07		0.0167989	0.00428546	9.70508e-05	0.000187408		0.0175069	0.00455858	0.000135279	0.000850627	0.981496
REDCITCYC	TCA cycle VIII (helicobacter)	0.0181511	0.00339762	1.07617e-07	2.78148e-07		0.0213731	0.00468519	5.96364e-06	1.49536e-05		0.0142156	0.00494419	0.00417444	0.00935075	0.595054
AST-PWY	L-arginine degradation II (AST pathway)	0.0288958	0.00543771	1.25388e-07	3.21606e-07		0.0312484	0.00748483	3.34787e-05	7.44956e-05		0.0261629	0.00793752	0.00103559	0.00292403	0.880815
PWY0-1338	polymyxin resistance	0.0266965	0.00508787	1.79279e-07	4.52915e-07		0.027506	0.00701248	9.60833e-05	0.000187408		0.0259579	0.00741674	0.000498374	0.00172632	0.973587
ALL-CHORISMATE-PWY	superpathway of chorismate metabolism	0.0218949	0.00420024	2.15057e-07	5.39247e-07		0.0211829	0.0057363	0.00023867	0.000438214		0.0229366	0.00619088	0.000230126	0.00105921	0.960444
ARGDEG-PWY	superpathway of L-arginine, putrescine, and 4-aminobutanoate degradation	0.0263	0.00508357	2.6445e-07	6.5063e-07		0.027105	0.00695585	0.000106639	0.000203583		0.0254473	0.00747621	0.000706919	0.00221986	0.976734
ORNARGDEG-PWY	superpathway of L-arginine and L-ornithine degradation	0.0263	0.00508357	2.6445e-07	6.5063e-07		0.027105	0.00695585	0.000106639	0.000203583		0.0254473	0.00747621	0.000706919	0.00221986	0.976734
ECASYN-PWY	enterobacterial common antigen biosynthesis	0.0262621	0.00507684	2.65287e-07	6.5063e-07		0.0262618	0.00694695	0.000169649	0.000313199		0.0263686	0.00746594	0.00044291	0.0015665	0.994922
ENTBACSYN-PWY	enterobactin biosynthesis	0.0237245	0.00459075	2.7238e-07	6.63187e-07		0.0230138	0.00626988	0.00026002	0.000474818		0.0247257	0.00676678	0.000279775	0.00114639	0.960444
ORNDEG-PWY	superpathway of ornithine degradation	0.0261262	0.005083	3.15306e-07	7.6218e-07		0.0267563	0.00696518	0.000133151	0.00025276		0.0255148	0.0074631	0.000669702	0.00214305	0.982538
FAO-PWY	fatty acid &beta;-oxidation I	0.0181096	0.0035406	3.59338e-07	8.50265e-07		0.0200362	0.00492338	5.2328e-05	0.000112706		0.0158513	0.00510395	0.00198384	0.0050118	0.798395
PWY-5920	superpathway of heme biosynthesis from glycine	0.0199233	0.00399323	6.85119e-07	1.57509e-06		0.0195143	0.00546384	0.000378592	0.000655706		0.0205987	0.00587308	0.00048497	0.0016974	0.982538
TCA-GLYOX-BYPASS	superpathway of glyoxylate bypass and TCA	0.0247251	0.00498019	7.76036e-07	1.76181e-06		0.0246477	0.0067407	0.00027433	0.000498243		0.0248864	0.00741485	0.000837626	0.00246879	0.982674
PWY0-1533	methylphosphonate degradation I	0.0166254	0.00339699	1.10628e-06	2.46166e-06		0.0187766	0.00490991	0.000142597	0.000267669		0.0140949	0.00464142	0.00249048	0.00606378	0.739732
GLUCOSE1PMETAB-PWY	glucose and glucose-1-phosphate degradation	0.0197573	0.00404758	1.17983e-06	2.60804e-06		0.0217019	0.00553469	9.66193e-05	0.000187408		0.0179397	0.00594695	0.00265945	0.00638267	0.716569
GLYCOLYSIS-TCA-GLYOX-BYPASS	superpathway of glycolysis, pyruvate dehydrogenase, TCA, and glyoxylate bypass	0.0226161	0.00469052	1.58532e-06	3.45887e-06		0.0219024	0.00630709	0.000546251	0.000941233		0.0235349	0.00703477	0.000870256	0.00253053	0.93
P105-PWY	TCA cycle IV (2-oxoglutarate decarboxylase)	0.0215291	0.00454312	2.37689e-06	5.05464e-06		0.0206767	0.00620878	0.000912134	0.00151721		0.0225239	0.00668992	0.000806756	0.00239885	0.909523
METHGLYUT-PWY	superpathway of methylglyoxal degradation	0.0229644	0.00494361	3.72823e-06	7.78066e-06		0.0229876	0.00668739	0.000621087	0.00105397		0.0229824	0.00736657	0.0018925	0.00485404	0.994922
GLYOXYLATE-BYPASS	glyoxylate cycle	0.0231279	0.0049939	3.98595e-06	8.26715e-06		0.0223207	0.00677641	0.00103667	0.00170745		0.0241374	0.00741466	0.00119339	0.0032867	0.925891
KDO-NAGLIPASYN-PWY	superpathway of (Kdo)2-lipid A biosynthesis	0.0179034	0.00400974	8.67629e-06	1.72499e-05		0.0215438	0.00537614	6.78403e-05	0.000138147		0.013459	0.0060295	0.0259544	0.0461411	0.580702
GLYCOL-GLYOXDEG-PWY	superpathway of glycol metabolism and degradation	0.0202365	0.00466369	1.53706e-05	2.91781e-05		0.0187314	0.00628495	0.00297644	0.00463002		0.0220405	0.00697812	0.00166187	0.00439677	0.870683
UBISYN-PWY	superpathway of ubiquinol-8 biosynthesis (prokaryotic)	0.0167175	0.00386525	1.63718e-05	3.02248e-05		0.01917	0.00525962	0.000286978	0.000518413		0.014069	0.00571351	0.0140683	0.0274823	0.73314
PWY-5855	ubiquinol-7 biosynthesis (prokaryotic)	0.0165635	0.00383489	1.68098e-05	3.03662e-05		0.0189888	0.0052207	0.000295355	0.000522311		0.0139523	0.00566566	0.0140603	0.0274823	0.73314
PWY-5856	ubiquinol-9 biosynthesis (prokaryotic)	0.0165635	0.00383489	1.68098e-05	3.03662e-05		0.0189888	0.0052207	0.000295355	0.000522311		0.0139523	0.00566566	0.0140603	0.0274823	0.73314
PWY-5857	ubiquinol-10 biosynthesis (prokaryotic)	0.0165635	0.00383489	1.68098e-05	3.03662e-05		0.0189888	0.0052207	0.000295355	0.000522311		0.0139523	0.00566566	0.0140603	0.0274823	0.73314
PWY-6708	ubiquinol-8 biosynthesis (prokaryotic)	0.0165635	0.00383489	1.68098e-05	3.03662e-05		0.0189888	0.0052207	0.000295355	0.000522311		0.0139523	0.00566566	0.0140603	0.0274823	0.73314
GLUCARDEG-PWY	D-glucarate degradation I	0.0116262	0.00283537	4.37041e-05	7.49213e-05		0.0132723	0.00385508	0.000609173	0.001039		0.00984483	0.00419609	0.0192765	0.035784	0.763419
P23-PWY	reductive TCA cycle I	0.00879601	0.00239586	0.000250707	0.000399231		0.00852242	0.00320798	0.00806809	0.0117864		0.00863655	0.00359477	0.0165712	0.0314572	0.893465
Negative association
ASPASN-PWY	superpathway of L-aspartate and L-asparagine biosynthesis	-0.0103455	0.00143199	8.38333e-13	2.8031e-10		-0.01278	0.00200263	3.14431e-10	1.05649e-07		-0.00751795	0.00204416	0.000255449	0.00111469	0.361834
PWY-5509	adenosylcobalamin biosynthesis from cobyrinate a,c-diamide I	-0.0101209	0.00142677	2.10502e-12	2.8031e-10		-0.0111564	0.00199737	3.30856e-08	4.11732e-07		-0.0089002	0.00203942	1.49242e-05	0.000638293	0.634356
PWY-6269	adenosylcobalamin salvage from cobinamide II	-0.0100387	0.00142018	2.50277e-12	2.8031e-10		-0.0110469	0.00198894	3.93247e-08	4.26229e-07		-0.00884626	0.00202896	1.51975e-05	0.000638293	0.636703
PWY-6892	thiazole biosynthesis I (E. coli)	-0.0102888	0.00146921	3.94361e-12	3.31263e-10		-0.0121273	0.00204959	5.07998e-09	3.98356e-07		-0.00804981	0.00210697	0.000146377	0.000850627	0.515392
COBALSYN-PWY	adenosylcobalamin salvage from cobinamide I	-0.00988095	0.00142242	5.80682e-12	3.69222e-10		-0.0107548	0.00200634	1.12056e-07	5.39791e-07		-0.00882539	0.00201321	1.36744e-05	0.000638293	0.702165
PWY-6507	4-deoxy-L-threo-hex-4-enopyranuronate degradation	-0.0117744	0.00170394	7.44822e-12	3.69222e-10		-0.0132121	0.00235068	2.72684e-08	3.98356e-07		-0.0101593	0.00247977	4.73619e-05	0.000850627	0.564768
PWY-7242	D-fructuronate degradation	-0.0101562	0.00147162	7.90461e-12	3.69222e-10		-0.0116167	0.00206289	2.56921e-08	3.98356e-07		-0.00845787	0.00209813	6.23235e-05	0.000850627	0.521132
PWY-6151	S-adenosyl-L-methionine cycle I	-0.0102443	0.00148777	8.79101e-12	3.69222e-10		-0.0101562	0.00207894	1.27454e-06	3.85176e-06		-0.010351	0.00213243	1.52791e-06	0.000513376	0.998789
PWY-5695	urate biosynthesis/inosine 5'-phosphate degradation	-0.00928204	0.00135417	1.08652e-11	3.84369e-10		-0.0103881	0.00191926	8.4812e-08	5.00879e-07		-0.00798721	0.00190348	3.10713e-05	0.000850627	0.580702
PWY-6609	adenine and adenosine salvage III	-0.00951598	0.00139228	1.24039e-11	3.84369e-10		-0.0102192	0.00196068	2.44449e-07	9.43971e-07		-0.00870206	0.001975	1.23745e-05	0.000638293	0.739732
SER-GLYSYN-PWY	superpathway of L-serine and glycine biosynthesis I	-0.00940366	0.0013775	1.31088e-11	3.84369e-10		-0.0107555	0.00194806	4.71228e-08	4.65685e-07		-0.00778463	0.00194163	6.82127e-05	0.000850627	0.535582
PWY-5104	L-isoleucine biosynthesis IV	-0.00912847	0.00134153	1.52073e-11	3.84369e-10		-0.0107321	0.00189754	2.24146e-08	3.98356e-07		-0.00721817	0.00188962	0.000146757	0.000850627	0.520942
PYRIDNUCSYN-PWY	NAD biosynthesis I (from aspartate)	-0.00982728	0.0014462	1.61839e-11	3.84369e-10		-0.011778	0.00206127	1.61864e-08	3.98356e-07		-0.0074726	0.00201436	0.000225924	0.00105592	0.452554
THRESYN-PWY	superpathway of L-threonine biosynthesis	-0.00933152	0.00137384	1.65099e-11	3.84369e-10		-0.0107619	0.00194178	4.1965e-08	4.40633e-07		-0.00762275	0.00193781	9.2979e-05	0.000850627	0.521747
PWY-7199	pyrimidine deoxyribonucleosides salvage	-0.00891442	0.0013149	1.79827e-11	3.84369e-10		-0.0102475	0.00184356	3.83875e-08	4.26229e-07		-0.0073195	0.00187453	0.000104552	0.000850627	0.521747
COLANSYN-PWY	colanic acid building blocks biosynthesis	-0.00881873	0.0013013	1.83033e-11	3.84369e-10		-0.0103274	0.001815	1.85108e-08	3.98356e-07		-0.00708377	0.00186704	0.000162496	0.000866646	0.520942
NONMEVIPP-PWY	methylerythritol phosphate pathway I	-0.00944819	0.00139946	2.17116e-11	3.95857e-10		-0.0110706	0.00197974	3.19433e-08	4.11732e-07		-0.00749529	0.00197093	0.000156961	0.000850627	0.520942
PWY-7560	methylerythritol phosphate pathway II	-0.00944819	0.00139946	2.17116e-11	3.95857e-10		-0.0110706	0.00197974	3.19433e-08	4.11732e-07		-0.00749529	0.00197093	0.000156961	0.000850627	0.520942
PWY-6386	UDP-N-acetylmuramoyl-pentapeptide biosynthesis II (lysine-containing)	-0.00927275	0.0013747	2.26005e-11	3.95857e-10		-0.010519	0.00194539	8.72848e-08	5.00879e-07		-0.00777921	0.00193636	6.59616e-05	0.000850627	0.56089
PYRIDNUCSAL-PWY	NAD salvage pathway I	-0.00972398	0.00144356	2.40269e-11	3.95857e-10		-0.0113365	0.00205662	4.94706e-08	4.72271e-07		-0.00778503	0.00201333	0.000121793	0.000850627	0.521132
PWY-3001	superpathway of L-isoleucine biosynthesis I	-0.00905494	0.00134582	2.5324e-11	3.95857e-10		-0.0105085	0.00189867	4.37558e-08	4.45514e-07		-0.00731152	0.00190286	0.000134231	0.000850627	0.521132
CALVIN-PWY	Calvin-Benson-Bassham cycle	-0.00876749	0.00130558	2.75681e-11	3.95857e-10		-0.0100463	0.00184566	7.19212e-08	5.00879e-07		-0.0072255	0.00184104	9.64363e-05	0.000850627	0.535582
PWY-6385	peptidoglycan biosynthesis III (mycobacteria)	-0.00917524	0.00136825	2.9377e-11	3.95857e-10		-0.0104815	0.00193875	8.76952e-08	5.00879e-07		-0.0076054	0.00192366	8.57344e-05	0.000850627	0.541167
PWY-6387	UDP-N-acetylmuramoyl-pentapeptide biosynthesis I (meso-diaminopimelate containing)	-0.00914729	0.00136428	2.9573e-11	3.95857e-10		-0.0104472	0.00193287	8.82939e-08	5.00879e-07		-0.0075842	0.00191845	8.5846e-05	0.000850627	0.541167
1CMET2-PWY	N10-formyl-tetrahydrofolate biosynthesis	-0.0089041	0.0013285	3.00593e-11	3.95857e-10		-0.0105127	0.00188095	3.24599e-08	4.11732e-07		-0.00695473	0.00186844	0.000215212	0.00105592	0.520942
PWY-5097	L-lysine biosynthesis VI	-0.00905208	0.0013513	3.07799e-11	3.95857e-10		-0.0104676	0.00190943	5.82756e-08	4.72271e-07		-0.00735686	0.00190663	0.00012584	0.000850627	0.521747
PWY-6123	inosine-5'-phosphate biosynthesis I	-0.00935851	0.00139808	3.18099e-11	3.95857e-10		-0.010873	0.00197912	5.46541e-08	4.72271e-07		-0.00752314	0.00196755	0.000144623	0.000850627	0.521132
PEPTIDOGLYCANSYN-PWY	peptidoglycan biosynthesis I (meso-diaminopimelate containing)	-0.00912293	0.00136587	3.50374e-11	4.17069e-10		-0.0104433	0.00193598	9.35158e-08	5.06795e-07		-0.0075324	0.00191943	9.65898e-05	0.000850627	0.541167
PWY-6122	5-aminoimidazole ribonucleotide biosynthesis II	-0.00921919	0.00138289	3.80676e-11	4.17069e-10		-0.0107195	0.00195622	5.90338e-08	4.72271e-07		-0.00740858	0.00194811	0.00015693	0.000850627	0.521132
PWY-6277	superpathway of 5-aminoimidazole ribonucleotide biosynthesis	-0.00921919	0.00138289	3.80676e-11	4.17069e-10		-0.0107195	0.00195622	5.90338e-08	4.72271e-07		-0.00740858	0.00194811	0.00015693	0.000850627	0.521132
RIBOSYN2-PWY	flavin biosynthesis I (bacteria and plants)	-0.0092624	0.00138989	3.86962e-11	4.17069e-10		-0.0112812	0.00196859	1.47353e-08	3.98356e-07		-0.00680753	0.00195226	0.000522553	0.00179161	0.412779
PWY-6121	5-aminoimidazole ribonucleotide biosynthesis I	-0.00903757	0.00135696	3.97208e-11	4.17069e-10		-0.0106456	0.00191669	3.93206e-08	4.26229e-07		-0.00710424	0.001915	0.000225824	0.00105592	0.520942
PWY-5121	superpathway of geranylgeranyl diphosphate biosynthesis II (via MEP)	-0.00947167	0.00142508	4.34884e-11	4.42791e-10		-0.0110587	0.00202067	6.12842e-08	4.78872e-07		-0.0075531	0.00200087	0.000175251	0.000905911	0.521132
PWY-2942	L-lysine biosynthesis III	-0.00887457	0.00133827	4.80004e-11	4.52961e-10		-0.010234	0.00189222	8.66843e-08	5.00879e-07		-0.00724391	0.00188675	0.000135855	0.000850627	0.522133
PWY-6163	chorismate biosynthesis from 3-dehydroquinate	-0.00869766	0.00131186	4.84335e-11	4.52961e-10		-0.0102595	0.00184691	3.91586e-08	4.26229e-07		-0.00680029	0.00185933	0.00027616	0.00114555	0.520942
PWY-7229	superpathway of adenosine nucleotides de novo biosynthesis I	-0.00877606	0.00132375	4.85315e-11	4.52961e-10		-0.0101188	0.00187135	8.72754e-08	5.00879e-07		-0.00716083	0.00186661	0.000137534	0.000850627	0.521747
PWY-7539	6-hydroxymethyl-dihydropterin diphosphate biosynthesis III (Chlamydia)	-0.00957687	0.00144657	5.15849e-11	4.62014e-10		-0.0121361	0.00203389	3.79815e-09	3.98356e-07		-0.00652097	0.00205052	0.00154441	0.00411842	0.361834
PWY-7219	adenosine ribonucleotides de novo biosynthesis	-0.00904486	0.00136701	5.29135e-11	4.62014e-10		-0.0103575	0.00193913	1.24013e-07	5.78728e-07		-0.00745058	0.00191883	0.000114158	0.000850627	0.541167
GLUCONEO-PWY	gluconeogenesis I	-0.00883023	0.00133566	5.48133e-11	4.62014e-10		-0.010614	0.00188439	2.55071e-08	3.98356e-07		-0.00668999	0.00188703	0.000421407	0.0015225	0.452554
PWY-6126	superpathway of adenosine nucleotides de novo biosynthesis II	-0.00879555	0.00133052	5.50016e-11	4.62014e-10		-0.0101164	0.00188177	1.03136e-07	5.35619e-07		-0.00720343	0.0018751	0.000134635	0.000850627	0.535392
TRNA-CHARGING-PWY	tRNA charging	-0.00885206	0.00134385	6.41351e-11	5.25595e-10		-0.0100906	0.00190498	1.56805e-07	6.58581e-07		-0.00734783	0.00188822	0.000110314	0.000850627	0.555408
OANTIGEN-PWY	O-antigen building blocks biosynthesis (E. coli)	-0.00834827	0.00127049	7.12719e-11	5.5344e-10		-0.00854678	0.00176662	1.60699e-06	4.61495e-06		-0.00817308	0.00183208	9.66266e-06	0.000638293	0.921568
PWY-7111	pyruvate fermentation to isobutanol (engineered)	-0.00832837	0.00126765	7.17111e-11	5.5344e-10		-0.00938072	0.0017894	2.0876e-07	8.16605e-07		-0.00706289	0.00179176	8.99365e-05	0.000850627	0.583218
PWY-5101	L-isoleucine biosynthesis II	-0.00870602	0.00132546	7.24743e-11	5.5344e-10		-0.010148	0.00186717	7.5191e-08	5.00879e-07		-0.0069694	0.00187771	0.00022419	0.00105592	0.521132
COA-PWY	coenzyme A biosynthesis I	-0.00920522	0.00140635	8.40685e-11	6.27711e-10		-0.0105581	0.00199758	1.6658e-07	6.82573e-07		-0.00753966	0.00197015	0.000142729	0.000850627	0.544695
PWY-5103	L-isoleucine biosynthesis III	-0.00868542	0.00132872	8.89938e-11	6.50042e-10		-0.0101309	0.00187233	8.55858e-08	5.00879e-07		-0.00693531	0.00188153	0.000247495	0.00110083	0.521132
PANTOSYN-PWY	pantothenate and coenzyme A biosynthesis I	-0.00905721	0.00138725	9.36015e-11	6.61752e-10		-0.0110944	0.00196764	2.46877e-08	3.98356e-07		-0.00659021	0.00194468	0.000745794	0.00231326	0.40711
PWY-7208	superpathway of pyrimidine nucleobases salvage	-0.0089415	0.00136985	9.4536e-11	6.61752e-10		-0.0103571	0.00194225	1.29926e-07	5.86309e-07		-0.00722992	0.0019238	0.000187136	0.00094398	0.521747
ARO-PWY	chorismate biosynthesis I	-0.00800565	0.00122807	9.98407e-11	6.74978e-10		-0.00933527	0.00171783	7.54251e-08	5.00879e-07		-0.00638578	0.00175571	0.000298309	0.0011792	0.521132
COMPLETE-ARO-PWY	superpathway of aromatic amino acid biosynthesis	-0.00804723	0.00123462	1.00443e-10	6.74978e-10		-0.00942571	0.00172828	6.79124e-08	5.00879e-07		-0.00636695	0.00176324	0.000329431	0.00125783	0.521132
PWY-5973	cis-vaccenate biosynthesis	-0.00851766	0.0013085	1.06116e-10	6.97921e-10		-0.00979663	0.00184889	1.55414e-07	6.58581e-07		-0.00697551	0.00184645	0.000173279	0.000905911	0.537687
PHOSLIPSYN-PWY	superpathway of phospholipid biosynthesis I (bacteria)	-0.00828749	0.00127368	1.08012e-10	6.97921e-10		-0.0092521	0.00179693	3.38949e-07	1.22459e-06		-0.00709177	0.00180145	9.18446e-05	0.000850627	0.634356
PWY-6147	6-hydroxymethyl-dihydropterin diphosphate biosynthesis I	-0.00926785	0.00142622	1.14112e-10	7.1636e-10		-0.0118217	0.00200814	6.04373e-09	3.98356e-07		-0.00621112	0.00201767	0.00217212	0.00536641	0.361834
PWY-6737	starch degradation V	-0.00935044	0.00143939	1.15649e-10	7.1636e-10		-0.0102255	0.00203392	6.28322e-07	1.95478e-06		-0.00830078	0.00203244	4.99614e-05	0.000850627	0.70661
PWY-5686	UMP biosynthesis	-0.00883278	0.00136073	1.19367e-10	7.1636e-10		-0.0102698	0.00193128	1.40613e-07	6.13582e-07		-0.00707735	0.00190802	0.000226269	0.00105592	0.521747
ILEUSYN-PWY	L-isoleucine biosynthesis I (from threonine)	-0.00856347	0.00131981	1.21537e-10	7.1636e-10		-0.0100052	0.00186526	1.09947e-07	5.39791e-07		-0.00681516	0.00186146	0.000272184	0.00114317	0.521132
VALSYN-PWY	L-valine biosynthesis	-0.00856347	0.00131981	1.21537e-10	7.1636e-10		-0.0100052	0.00186526	1.09947e-07	5.39791e-07		-0.00681516	0.00186146	0.000272184	0.00114317	0.521132
PWY-6703	preQ0 biosynthesis	-0.00930494	0.00143487	1.24339e-10	7.1636e-10		-0.0116761	0.0020109	9.58779e-09	3.98356e-07		-0.00643997	0.00204322	0.00169947	0.0044611	0.381945
PWY-5100	pyruvate fermentation to acetate and lactate II	-0.0088488	0.00136491	1.25789e-10	7.1636e-10		-0.00996281	0.00194497	3.88248e-07	1.34486e-06		-0.00750789	0.00190439	8.97384e-05	0.000850627	0.595992
FOLSYN-PWY	superpathway of tetrahydrofolate biosynthesis and salvage	-0.00857743	0.00132391	1.29241e-10	7.23749e-10		-0.0105808	0.00187094	2.24707e-08	3.98356e-07		-0.00615321	0.00186508	0.00102455	0.00291736	0.399698
BRANCHED-CHAIN-AA-SYN-PWY	superpathway of branched amino acid biosynthesis	-0.00856739	0.00132368	1.34709e-10	7.33319e-10		-0.00999704	0.00186667	1.14995e-07	5.44203e-07		-0.0068325	0.00187245	0.000285173	0.00115444	0.521132
P42-PWY	incomplete reductive TCA cycle	-0.00949686	0.00146758	1.35824e-10	7.33319e-10		-0.0119325	0.00206633	1.14828e-08	3.98356e-07		-0.00661668	0.00207731	0.00151809	0.00408062	0.366749
ANAGLYCOLYSIS-PWY	glycolysis III (from glucose)	-0.00852282	0.00131759	1.38152e-10	7.33319e-10		-0.0100412	0.0018665	1.01124e-07	5.35619e-07		-0.00669132	0.00185213	0.00032718	0.00125783	0.521132
PWY-6700	queuosine biosynthesis	-0.00932789	0.00144244	1.3968e-10	7.33319e-10		-0.0115122	0.00204035	2.41682e-08	3.98356e-07		-0.00668063	0.00202947	0.00105123	0.00294344	0.399698
PWY-5667	CDP-diacylglycerol biosynthesis I	-0.00842914	0.00130579	1.50412e-10	7.65736e-10		-0.00936889	0.00184398	4.79863e-07	1.58072e-06		-0.00728591	0.00184482	8.72234e-05	0.000850627	0.634356
PWY0-1319	CDP-diacylglycerol biosynthesis II	-0.00842914	0.00130579	1.50412e-10	7.65736e-10		-0.00936889	0.00184398	4.79863e-07	1.58072e-06		-0.00728591	0.00184482	8.72234e-05	0.000850627	0.634356
HISTSYN-PWY	L-histidine biosynthesis	-0.00909951	0.00141216	1.61927e-10	8.02844e-10		-0.0102724	0.00197171	2.47231e-07	9.43971e-07		-0.0077089	0.00202508	0.000154622	0.000850627	0.580702
PWY-6317	galactose degradation I (Leloir pathway)	-0.00834854	0.00129572	1.6248e-10	8.02844e-10		-0.00828433	0.00179164	4.46724e-06	1.13712e-05		-0.00850836	0.00188099	7.2797e-06	0.000638293	0.994922
NONOXIPENT-PWY	pentose phosphate pathway (non-oxidative branch)	-0.00805006	0.00125014	1.6651e-10	8.08143e-10		-0.00961197	0.00175225	5.72042e-08	4.72271e-07		-0.00619859	0.00178209	0.00053955	0.00181289	0.500056
PWY-7220	adenosine deoxyribonucleotides de novo biosynthesis II	-0.00842585	0.00130955	1.72092e-10	8.08143e-10		-0.00991846	0.00183691	9.09334e-08	5.00879e-07		-0.00666495	0.00186502	0.000379029	0.00141504	0.520942
PWY-7222	guanosine deoxyribonucleotides de novo biosynthesis II	-0.00842585	0.00130955	1.72092e-10	8.08143e-10		-0.00991846	0.00183691	9.09334e-08	5.00879e-07		-0.00666495	0.00186502	0.000379029	0.00141504	0.520942
PANTO-PWY	phosphopantothenate biosynthesis I	-0.00889051	0.00138198	1.73173e-10	8.08143e-10		-0.0112265	0.00196187	1.54398e-08	3.98356e-07		-0.00606958	0.00193338	0.00177261	0.00458152	0.362528
POLYISOPRENSYN-PWY	polyisoprenoid biosynthesis (E. coli)	-0.00892492	0.00138941	1.84183e-10	8.47746e-10		-0.0105609	0.00196999	1.11778e-07	5.39791e-07		-0.00693463	0.00195043	0.000405722	0.00148177	0.520942
GLYCOCAT-PWY	glycogen degradation I (bacterial)	-0.00856474	0.00133488	1.93066e-10	8.76624e-10		-0.00999129	0.00188187	1.46975e-07	6.33125e-07		-0.0068295	0.00188852	0.000322811	0.00125783	0.521132
PWY-5659	GDP-mannose biosynthesis	-0.00994656	0.00155152	1.99678e-10	8.9341e-10		-0.0119206	0.00217523	5.88858e-08	4.72271e-07		-0.00756162	0.00221088	0.000666338	0.00214305	0.505195
THISYN-PWY	superpathway of thiamin diphosphate biosynthesis I	-0.00962017	0.00150105	2.02081e-10	8.9341e-10		-0.0116433	0.00212158	5.64273e-08	4.72271e-07		-0.00716447	0.00211521	0.000750432	0.00231326	0.452554
PWY-6612	superpathway of tetrahydrofolate biosynthesis	-0.00856051	0.00134072	2.35318e-10	1.02684e-09		-0.0106566	0.00189478	2.67247e-08	3.98356e-07		-0.00601686	0.00188822	0.00151134	0.00408062	0.397059
GLYCOGENSYNTH-PWY	glycogen biosynthesis I (from ADP-D-Glucose)	-0.00887949	0.00139464	2.63971e-10	1.1371e-09		-0.00914572	0.00194349	3.0347e-06	8.42693e-06		-0.00857457	0.00200602	2.21409e-05	0.00081596	0.918669
PWY-7221	guanosine ribonucleotides de novo biosynthesis	-0.00861566	0.00135713	2.96511e-10	1.26111e-09		-0.0101407	0.00192566	1.84443e-07	7.37771e-07		-0.00677226	0.00190351	0.000402216	0.00148177	0.521132
PWY-7663	gondoate biosynthesis (anaerobic)	-0.00876246	0.00138289	3.20084e-10	1.34435e-09		-0.0100648	0.00195761	3.52208e-07	1.2498e-06		-0.0071991	0.00194677	0.000236343	0.00107313	0.541167
RHAMCAT-PWY	L-rhamnose degradation I	-0.0100932	0.00159629	3.48163e-10	1.44423e-09		-0.011896	0.00221317	1.03617e-07	5.35619e-07		-0.00799396	0.00230812	0.000569656	0.00189509	0.520942
PWY-6397	mycolyl-arabinogalactan-peptidoglycan complex biosynthesis	-0.0092917	0.00147418	3.94701e-10	1.61731e-09		-0.0105039	0.00207462	5.25078e-07	1.69641e-06		-0.00785977	0.00209223	0.000188234	0.00094398	0.580702
NAGLIPASYN-PWY	lipid IVA biosynthesis	-0.00950113	0.00151623	4.96451e-10	2.00551e-09		-0.0121784	0.00213388	1.68157e-08	3.98356e-07		-0.00625538	0.00214599	0.0036847	0.00837746	0.361834
PWY-7323	superpathway of GDP-mannose-derived O-antigen building blocks biosynthesis	-0.0112775	0.00180016	5.01378e-10	2.00551e-09		-0.0135441	0.00256103	1.63929e-07	6.80002e-07		-0.00859973	0.00251514	0.000668749	0.00214305	0.505195
PWY-1269	CMP-3-deoxy-D-manno-octulosonate biosynthesis I	-0.00901189	0.00144772	6.42317e-10	2.53904e-09		-0.0119137	0.00204068	8.00146e-09	3.98356e-07		-0.00551619	0.00204297	0.00711902	0.0152356	0.342781
FASYN-ELONG-PWY	fatty acid elongation -- saturated	-0.00901081	0.00144926	6.72258e-10	2.6265e-09		-0.0106247	0.00205265	2.94548e-07	1.08756e-06		-0.00704416	0.00203742	0.000582273	0.00191808	0.521132
DENOVOPURINE2-PWY	superpathway of purine nucleotides de novo biosynthesis II	-0.00804329	0.00130219	8.64712e-10	3.33958e-09		-0.0104334	0.00182419	1.56913e-08	3.98356e-07		-0.00516535	0.0018541	0.00549902	0.0122362	0.361834
PWY-841	superpathway of purine nucleotides de novo biosynthesis I	-0.00799772	0.0013007	1.02696e-09	3.92112e-09		-0.0104207	0.00182136	1.55213e-08	3.98356e-07		-0.00507992	0.00185279	0.00628512	0.0138026	0.361834
DTDPRHAMSYN-PWY	dTDP-L-rhamnose biosynthesis I	-0.00849631	0.00138891	1.24541e-09	4.70178e-09		-0.0104415	0.00196019	1.33943e-07	5.92168e-07		-0.00617599	0.00196102	0.00171383	0.00446393	0.416203
PWY-6897	thiamin salvage II	-0.00919759	0.00150683	1.3506e-09	5.04223e-09		-0.0114038	0.00213908	1.30873e-07	5.86309e-07		-0.00650469	0.00210957	0.00213617	0.00535638	0.412779
GLUTORN-PWY	L-ornithine biosynthesis	-0.00863806	0.00141749	1.4357e-09	5.30104e-09		-0.010814	0.00199316	7.90815e-08	5.00879e-07		-0.00599658	0.00200991	0.00296025	0.00695554	0.397059
PWY-5154	L-arginine biosynthesis III (via N-acetyl-L-citrulline)	-0.00825117	0.00135516	1.48158e-09	5.41098e-09		-0.00960738	0.00186888	3.53367e-07	1.2498e-06		-0.00666598	0.00197174	0.000767683	0.0023238	0.521132
PWY0-1296	purine ribonucleosides degradation	-0.00787029	0.00129299	1.49819e-09	5.41283e-09		-0.00819508	0.00176921	4.29941e-06	1.10275e-05		-0.0076252	0.00189881	6.64188e-05	0.000850627	0.861103
PWY-6545	pyrimidine deoxyribonucleotides de novo biosynthesis III	-0.0105475	0.00173742	1.65222e-09	5.90579e-09		-0.011906	0.00247412	1.82059e-06	5.18405e-06		-0.00891075	0.00242547	0.000259342	0.00111716	0.584902
GALACTUROCAT-PWY	D-galacturonate degradation I	-0.00940792	0.00156023	2.11597e-09	7.48386e-09		-0.0113209	0.0022263	4.69607e-07	1.58072e-06		-0.00712268	0.00217046	0.00108921	0.00302457	0.505195
TRPSYN-PWY	L-tryptophan biosynthesis	-0.00844728	0.00140294	2.23e-09	7.80501e-09		-0.0103325	0.00198594	2.5647e-07	9.68247e-07		-0.00614342	0.00197249	0.00192611	0.00490281	0.452554
PWY-7200	superpathway of pyrimidine deoxyribonucleoside salvage	-0.00739693	0.00123081	2.3872e-09	8.26907e-09		-0.00928912	0.00171805	8.74705e-08	5.00879e-07		-0.00513722	0.00176268	0.00369007	0.00837746	0.397059
PWY0-162	superpathway of pyrimidine ribonucleotides de novo biosynthesis	-0.00791579	0.0013182	2.45696e-09	8.42388e-09		-0.0104384	0.00184843	2.35203e-08	3.98356e-07		-0.00487039	0.00187383	0.00956468	0.0198378	0.361834
ANAEROFRUCAT-PWY	homolactic fermentation	-0.00787843	0.0013208	3.12281e-09	1.04852e-08		-0.00939782	0.00184841	4.71471e-07	1.58072e-06		-0.00608279	0.00188716	0.0013331	0.00364163	0.520942
PWY-6467	Kdo transfer to lipid IVA III (Chlamydia)	-0.00887588	0.00150258	4.40233e-09	1.45018e-08		-0.0111109	0.00210949	1.83449e-07	7.37771e-07		-0.00615828	0.00213559	0.00406567	0.00916821	0.40711
GLYCOLYSIS	glycolysis I (from glucose 6-phosphate)	-0.0074915	0.00127299	5.01721e-09	1.63668e-08		-0.0093462	0.00180042	2.72535e-07	1.01747e-06		-0.00523804	0.00179133	0.00357888	0.00823632	0.40711
DAPLYSINESYN-PWY	L-lysine biosynthesis I	-0.00712862	0.00121546	5.64404e-09	1.82346e-08		-0.00813404	0.00166613	1.29538e-06	3.85176e-06		-0.00594172	0.00178083	0.000898486	0.00258027	0.541167
PWY-7196	superpathway of pyrimidine ribonucleosides salvage	-0.00805098	0.00139204	9.07754e-09	2.90481e-08		-0.0105974	0.00195043	7.58195e-08	5.00879e-07		-0.00499528	0.00198174	0.0119604	0.0243557	0.361834
UDPNAGSYN-PWY	UDP-N-acetyl-D-glucosamine biosynthesis I	-0.00748105	0.00130438	1.19999e-08	3.80375e-08		-0.00725467	0.00181314	6.95789e-05	0.000139859		-0.00781614	0.00188161	3.71995e-05	0.000850627	0.982538
PWY-6969	TCA cycle V (2-oxoglutarate:ferredoxin oxidoreductase)	-0.00692408	0.00121376	1.43124e-08	4.49436e-08		-0.00870981	0.00168643	3.12442e-07	1.14109e-06		-0.00474528	0.00174771	0.00680684	0.0146609	0.399698
PWY4FS-7	phosphatidylglycerol biosynthesis I (plastidic)	-0.00740471	0.00130378	1.6534e-08	5.05037e-08		-0.00736995	0.00183405	6.4789e-05	0.000132738		-0.00740638	0.00185214	7.12298e-05	0.000850627	0.998269
PWY4FS-8	phosphatidylglycerol biosynthesis II (non-plastidic)	-0.00740471	0.00130378	1.6534e-08	5.05037e-08		-0.00736995	0.00183405	6.4789e-05	0.000132738		-0.00740638	0.00185214	7.12298e-05	0.000850627	0.998269
PWY0-166	superpathway of pyrimidine deoxyribonucleotides de novo biosynthesis (E. coli)	-0.00687111	0.00123344	3.05911e-08	9.0961e-08		-0.00903856	0.00172421	2.09012e-07	8.16605e-07		-0.00428987	0.00176184	0.0151739	0.0290192	0.361834
PWY-7187	pyrimidine deoxyribonucleotides de novo biosynthesis II	-0.00685146	0.00125368	5.50507e-08	1.51615e-07		-0.00903693	0.00176304	3.81501e-07	1.33525e-06		-0.00424274	0.00177678	0.0172407	0.0323624	0.361834
PWY-5304	superpathway of sulfur oxidation (Acidianus ambivalens)	-0.0151453	0.00279224	6.89793e-08	1.85416e-07		-0.0167313	0.00394772	2.54733e-05	5.90278e-05		-0.0133274	0.00394013	0.000762986	0.0023238	0.73314
PWY-7400	L-arginine biosynthesis IV (archaebacteria)	-0.00682622	0.00126642	8.29952e-08	2.21321e-07		-0.008874	0.00174974	5.0276e-07	1.64007e-06		-0.00433265	0.00183566	0.0185663	0.0346571	0.366749
ARGSYN-PWY	L-arginine biosynthesis I (via L-ornithine)	-0.00679416	0.00126581	9.39163e-08	2.4653e-07		-0.00884865	0.00174864	5.32443e-07	1.70382e-06		-0.00429198	0.00183505	0.0196534	0.036179	0.366749
PWY-6895	superpathway of thiamin diphosphate biosynthesis II	-0.00618966	0.0012046	3.17891e-07	7.62938e-07		-0.00821188	0.00169207	1.4919e-06	4.32136e-06		-0.00380494	0.00170892	0.026333	0.0465678	0.361834
PWY-7210	pyrimidine deoxyribonucleotides biosynthesis from CTP	-0.0135236	0.00263656	3.33382e-07	7.94441e-07		-0.0156582	0.00385059	5.30246e-05	0.000113479		-0.0108254	0.00354356	0.00234625	0.0057543	0.634356
PWY-7198	pyrimidine deoxyribonucleotides de novo biosynthesis IV	-0.0137415	0.00270548	4.32316e-07	1.01579e-06		-0.0159015	0.00392851	5.73435e-05	0.000121179		-0.0110107	0.00366949	0.00280133	0.00667552	0.634356
PWY-621	sucrose degradation III (sucrose invertase)	-0.00643402	0.00130739	9.65791e-07	2.16337e-06		-0.00769435	0.00183284	3.03088e-05	6.83473e-05		-0.00501539	0.00186322	0.00729657	0.0155168	0.521132
PWY-7456	mannan degradation	-0.0111259	0.0023387	2.17296e-06	4.68023e-06		-0.0115426	0.00322416	0.000366697	0.000638396		-0.0104901	0.003406	0.00216116	0.00536641	0.995965
POLYAMINSYN3-PWY	superpathway of polyamine biosynthesis II	-0.00920993	0.00199785	4.40988e-06	9.09031e-06		-0.00682598	0.00293697	0.0203958	0.0283181		-0.0118369	0.00265032	9.44202e-06	0.000638293	0.452554
PWY0-1298	superpathway of pyrimidine deoxyribonucleosides degradation	-0.00608753	0.0013226	4.56307e-06	9.34872e-06		-0.00556814	0.00185531	0.00278267	0.00436905		-0.00685737	0.00188119	0.000289276	0.00115711	0.939759
PWY490-3	nitrate reduction VI (assimilatory)	-0.0104193	0.00229485	6.1193e-06	1.23119e-05		-0.00762	0.00319508	0.0173418	0.0243801		-0.0140111	0.00329426	2.42845e-05	0.00081596	0.521132
PWY0-1297	superpathway of purine deoxyribonucleosides degradation	-0.00607477	0.00136154	8.809e-06	1.74107e-05		-0.0045226	0.00189158	0.0170637	0.0240899		-0.00804196	0.00195865	4.56019e-05	0.000850627	0.554491
PWY0-1261	anhydromuropeptides recycling	-0.00528148	0.0011966	1.09714e-05	2.14326e-05		-0.00599152	0.00158014	0.000162169	0.000301044		-0.0044756	0.00182855	0.0146529	0.0282953	0.68136
P162-PWY	L-glutamate degradation V (via hydroxyglutarate)	-0.0149016	0.00345138	1.69298e-05	3.04193e-05		-0.0158869	0.00481999	0.00102886	0.00170295		-0.0134049	0.00492182	0.00663789	0.0144827	0.998269
PWYG-321	mycolate biosynthesis	-0.0068576	0.00173566	8.18555e-05	0.000138208		-0.0074522	0.00240784	0.00204493	0.00325638		-0.00615168	0.00250847	0.0144633	0.0280905	0.811057
PWY-7664	oleate biosynthesis IV (anaerobic)	-0.00706737	0.00180816	9.74478e-05	0.000162898		-0.00750491	0.00251201	0.00290767	0.00454408		-0.00656648	0.00260926	0.0120971	0.0244857	0.880815
ARG+POLYAMINE-SYN	superpathway of arginine and polyamine biosynthesis	-0.00457238	0.00119152	0.00013007	0.000213188		-0.00523245	0.00170158	0.0021846	0.00346239		-0.00381812	0.00165784	0.0216009	0.0394452	0.723949
FERMENTATION-PWY	mixed acid fermentation	-0.00493583	0.00129367	0.000142132	0.000231827		-0.00395068	0.00181132	0.0295	0.0401296		-0.00616424	0.00184314	0.000873636	0.00253053	0.747903
PWY-6282	palmitoleate biosynthesis I (from (5Z)-dodec-5-enoate)	-0.00698854	0.00186962	0.00019329	0.000313746		-0.00735568	0.00259442	0.00470883	0.00700074		-0.0065763	0.00270158	0.0152005	0.0290192	0.893465
PWY-5989	stearate biosynthesis II (bacteria and plants)	-0.0071084	0.00190805	0.000203005	0.000327932		-0.00757056	0.00264802	0.00437381	0.00661982		-0.00658538	0.0027568	0.0171987	0.0323624	0.880815
FASYN-INITIAL-PWY	superpathway of fatty acid biosynthesis initiation (E. coli)	-0.00612501	0.00166376	0.000241084	0.000385735		-0.0065106	0.00228256	0.00446514	0.00672774		-0.0056965	0.00243657	0.0197046	0.036179	0.870683
PWY0-862	(5Z)-dodec-5-enoate biosynthesis	-0.00682021	0.00186349	0.000262047	0.00041532		-0.00737515	0.00259404	0.00459457	0.00686123		-0.0061693	0.00268262	0.0217905	0.0395763	0.861759
PWY-6588	pyruvate fermentation to acetone	-0.0080899	0.00245399	0.00100397	0.00149926		-0.00732519	0.00350891	0.0371867	0.0493862		-0.00880255	0.00340355	0.00992545	0.0204598	0.798395
a β and standard error (SE) of clr-transformed abundance of predicted pathway with age, adjusted for sex (only for all subjects),BMI and total energy intake by using MaAsLin2 models; b p values corrected through the Benjamini-Hochberg procedur (pFDR). c pFDR value for interaction between age and sex

## Sheet: Table S8
Table S8 Importance of features in random forest models
Model in men				Model in women
Feature	%IncMSE	IncNodePurity		Feature	%IncMSE	IncNodePurity
Guild_37	2.12929	3300.08		Guild_82	1.45272	2335.7
Guild_6	0.634457	2228.3		Guild_32	2.57553	2616.72
Guild_118	1.97544	2726.67		Guild_118	0.980355	2025.23
Guild_28	1.21106	2276.97		Guild_6	0.374715	2365.61
Guild_54	1.2288	2716.24		Guild_1	0.576927	2337.33
Guild_22	0.816986	2869.06		Guild_130	0.272713	1789.1
Guild_53	1.12724	2155.09		Guild_10	0.731888	1278.71
Guild_2	1.42298	2799.63		Guild_34	0.813261	1623.39
Guild_116	1.09674	2571.28		Guild_119	0.946456	2406.33
Guild_90	0.469339	1788.34		Guild_18	1.2555	1500.27
Guild_79	0.940486	2282.87		Guild_84	1.1919	1997.03
Guild_38	1.73347	3326.39		Guild_108	0.453545	1629.09
Guild_48	0.745946	1889.64		Guild_86	0.413049	1663.82
Guild_42	1.41607	2644.22		Guild_66	1.2927	2218.44
Guild_78	0.693558	2177.37		Guild_9	-0.0820698	1390.21
Guild_80	2.51291	3172.64		Guild_26	2.43197	1989.65
Guild_36	0.745258	2623.06		Guild_2	0.842947	1864.11
Guild_93	0.94288	2381.29		Guild_20	0.185819	1363.65
Guild_88	0.591298	2059.83		Guild_54	0.817186	1605
Guild_52	0.380613	1592.28		Guild_87	-0.162788	1619.78
Guild_16	0.415871	1802.41		Guild_101	0.307201	1720.18
Guild_56	0.7705	1982.34		Guild_37	0.0322313	1950.02
Guild_99	1.19988	2210.44		Guild_56	-0.450677	1525.9
Guild_23	0.899627	2462.15		Guild_122	0.982931	1584.18
				Guild_95	0.31503	1737.04
				Guild_69	0.876183	2055.67
				Guild_4	-0.084786	1431.47

## Sheet: Table S9
Table S9. Performance metrics of random forest models
	Number of included features	Mean of squared residuals	% Var explained		Chronological age - microbial age linear regression a
					Intercept	β	standard error	R2	p
Based on age-related guilds
Model in men	24	77.0423	7.24		61.1799	0.09591	0.01238	0.0771	3.14e-14
Model in women	27	78.4621	2.85		65.4205	0.06044	0.01183	0.0398	4.28e-07
Based on dominant OTUs in age-related guilds
Model in men	24	77.5679	6.61		61.9695	0.08379	0.01146	0.0692	7.07e-13
Model in women	27	78.4626	2.85		65.6543	0.05624	0.0113	0.0378	8.42e-07
Based on all OTUs within age-related guilds
Model in men	266	75.6406	8.93		61.7129	0.08846	0.01052	0.08947	2.28e-16
Model in women	376	78.3848	2.95		65.9759	0.0515	0.01059	0.03621	1.45e-06
Based on age-related genera
Model in men	27	78.6291	5.33		62.1408	0.08204	0.01191	0.06084	< 2e-16
Model in women	25	77.0437	4.61		64.4563	0.07347	0.01229	0.05368	3.79e-09
a linear regreesion models fiting the derived microbial age (as y) with chronological age (as x) in relatively healthy men and women
